# Supplementary material for: P2RX7 Purinoceptor: A Therapeutic Target for Ameliorating the Symptoms of Duchenne Muscular Dystrophy
Source: PLoS Med. 2015 Oct 13;12(10):e1001888. doi: 10.1371/journal.pmed.1001888 (PMC4604078; doi:10.1371/journal.pmed.1001888)
Supplement: S2 Table — Fragments per kilobase per million fragments mapped (FPKM) values as calculated by Cuffdiff and Cuffnorm (Cufflinks suite, http://cole-trapnell-lab.github.io/cufflinks/) are given in the tables cuffdiff_fpkm and cuffnorm_fpkm. The results of the differential expression analysis performed using Cuffdiff are provided in the table cuffdiff_diff_expression. (XLSX) [file pmed.1001888.s013.xlsx]

## Sheet: cuffnorm_fpkm
gene_short_name	Sample_B_0	Sample_B_1	Sample_B_2	Sample_B_3	Sample_M_3	Sample_M_1	Sample_M_2	Sample_M_0	Sample_P_3	Sample_P_2	Sample_P_1	Sample_P_0
Col3a1	1429.69	1873.12	1636.35	1296.27	2554.93	2330.2	2377.8	2240.52	3038.48	2254.2	2914.33	2814.32		Present in the heatmap
Col1a2	797.328	1150.52	1245.93	953.337	1192.42	1210.23	1303.24	803.007	1324.38	949.606	1119.99	1361.71		Filtered due to low expression (missing values)
Stat1	6.99577	8.50819	8.32218	7.89487	17.9652	16.4102	11.7444	17.3684	12.5852	14.8985	12.636	11.2976		All collagens
Bcl2	1.61536	2.10631	1.97726	1.63909	1.92052	1.61526	1.38619	1.44094	1.5727	1.97649	2.10332	1.73508
Cxcr4	7.17358	5.14146	4.33897	10.7939	12.7072	13.7408	11.2173	13.3045	12.2071	19.2599	12.3564	12.1723
Tgfb2	6.49105	8.55331	7.05351	6.54819	6.71168	8.38502	7.83566	6.89741	6.06762	5.98049	6.36867	7.97902
Ctgf	13.7677	20.2236	32.867	21.0124	29.5804	40.2168	25.8422	34.8462	15.7345	15.3361	16.3403	16.1456
Timp3	54.1276	63.8662	52.9764	61.21	32.7506	34.1708	37.2826	32.0333	32.1841	32.5973	37.229	37.4242
Dcn	292.415	354.574	382.734	514.549	407.229	414.439	368.147	525.926	351.452	392.905	517.362	485.763
Stat6	12.5131	12.7551	13.4606	14.6027	18.7444	18.8563	18.2267	20.1409	20.522	24.1659	21.9967	21.5058
Ccl11	20.092	22.6696	22.9901	11.189	15.527	23.3045	17.3503	14.9216	16.4016	16.5751	21.9974	21.0394
Ccl12	0.585675	0.640903	1.55796	0.133137	5.53908	8.70427	3.40139	9.06849	1.40722	1.97151	1.5865	0.981643
Itgb3	1.09708	1.46936	1.78613	1.1222	2.19788	2.78266	2.332	2.09374	2.16837	2.23942	3.17932	2.71634
Itga3	1.83255	1.75814	2.22431	1.86445	1.76632	3.45755	2.1673	2.23336	1.82647	2.0339	1.50528	2.05962
Timp2	29.2896	39.2416	40.8514	45.3313	64.9628	68.903	59.3567	65.8163	65.533	66.6191	63.835	77.6695
Tgfb3	13.4122	14.3872	15.7097	17.1396	26.2569	26.1708	23.5877	28.4149	24.9819	23.6429	22.0697	28.5112
Akt1	36.8263	46.3546	54.6507	57.7963	65.3359	73.0682	57.8426	69.3914	64.0533	76.4764	68.995	64.5546
Itgb8	0.355227	0.577845	0.625853	1.02672	0.33221	0.347131	0.595698	0.449031	0.400779	0.389687	0.599729	0.709422
Edn1	0.740874	2.12442	1.02595	1.8526	1.1456	1.2599	1.17165	0.989223	1.04637	0.585263	1.00503	1.23889
Itga2	0.715441	1.20989	1.14253	1.00054	0.871566	1.08041	1.43948	1.04635	1.25416	0.779729	1.39779	1.4951
Itga1	20.6001	19.7586	16.0326	21.5026	15.8674	13.1818	13.5561	15.7135	14.9932	16.5593	18.7388	18.9718
Plau	14.2948	17.836	17.8845	18.4394	26.2759	31.3749	25.1753	26.8072	32.0843	35.8845	29.6475	29.2157
Mmp14	17.3764	23.6905	23.7325	30.2704	62.346	69.2078	53.9383	77.2637	64.0389	61.9916	71.3625	80.8351
Myc	6.91879	7.34035	6.64478	3.68568	9.21264	16.3618	6.39422	7.68231	5.35433	6.22223	5.10017	7.62207
Sp1	6.11222	7.54533	7.37993	6.70821	8.66835	9.44775	7.64637	9.2702	8.21578	9.67085	8.46686	8.95271
Pdgfb	9.99284	11.3344	19.8565	12.9986	14.2188	17.3198	13.6578	11.2165	15.4871	13.7963	14.3928	16.3775
Itgb5	14.4827	18.4094	18.6737	21.7284	31.3577	31.0839	28.7351	31.4683	36.7307	41.5441	29.8951	30.1463
Ltbp1	4.46702	5.39559	5.42645	5.16357	7.1454	8.28299	7.61394	6.81865	7.05006	8.11423	6.8541	8.21538
Thbs2	10.9822	14.7895	13.1891	15.4035	24.679	25.2178	21.0883	29.9899	25.8628	23.9846	32.1469	28.9132
Tnf	0.236595	0.342582	0.788166	0.779793	1.04377	2.69614	0.873384	0.801439	0.88497	0.903612	1.11244	0.626577
Vegfa	59.2151	63.4201	69.5133	57.5526	39.0074	41.0238	42.8629	36.0025	41.3645	42.5244	41.5684	44.332
Tgif1	1.96757	2.19386	2.50355	2.79551	6.70137	9.89121	5.20539	8.52698	6.58705	8.24978	4.84823	5.58557
Smad7	2.74062	3.14728	2.97904	3.00399	3.19681	4.30803	3.31661	2.70077	3.03096	4.10374	2.53293	3.37959
Smad2	2.53498	2.74657	2.89595	2.39216	2.71551	3.04125	2.74733	3.22929	2.81845	3.13632	2.84742	2.72485
Lox	9.66791	9.7701	14.5187	16.1003	28.2558	37.6536	21.7749	29.7123	20.4515	22.8405	19.4876	27.5543
Smad4	13.3412	13.834	14.4701	17.637	15.4418	14.9529	15.4583	14.7507	14.9612	15.5322	15.1129	15.7694
Acta2	45.1822	47.166	51.5875	63.8543	107.42	120.752	99.4766	103.122	79.8707	77.1963	71.7566	101.054
Eng	13.6634	20.2261	15.9484	12.9417	18.3437	25.0072	21.8239	11.4529	12.9434	12.8702	12.2115	23.3085
Itgav	7.71597	8.2146	8.48282	6.01281	12.7175	14.0619	11.7688	9.77311	11.2889	11.7525	9.6219	13.0675
Thbs1	8.57606	8.25529	27.4456	11.7029	31.744	100.696	31.5615	41.2526	24.4714	32.071	27.4907	25.9073
Mmp9	0.739182	1.13911	1.02813	2.00651	1.0759	3.8643	0.861168	0.916805	1.18511	1.35204	1.62564	0.666732
Snai1	0.161213	0.744112	0.521278	0.978248	1.42247	4.59307	2.55636	1.57278	1.80902	1.49685	0.874616	2.19094
Cebpb	21.7024	34.5256	31.7505	48.9407	36.9784	68.5694	34.6268	45.6056	21.6862	24.9151	25.5405	26.8337
Itgb6	11.858	13.4555	12.8521	13.9728	14.2796	14.0918	12.1617	13.1849	13.6202	13.2703	10.8812	12.0755
Bmp7	0.765874	0.865915	0.862623	1.08914	0.74212	0.726958	0.835122	0.596592	0.443372	0.731144	0.657951	0.40026
Egf	6.92639	10.0695	7.98408	6.52543	9.21779	6.74518	8.82397	7.69171	9.24105	9.04334	5.85811	7.64905
Nfkb1	10.7665	10.8766	12.057	11.7826	15.0009	19.4509	13.0005	15.4342	14.4558	17.7009	14.4722	15.7681
Tgfbr1	6.80149	8.21815	7.97259	9.52096	11.578	11.6641	9.8799	15.299	13.0278	16.7386	13.2408	11.4494
Jun	37.5262	38.4516	61.4806	27.4592	38.1838	41.6196	39.7412	34.5079	25.9487	26.4487	29.3205	29.2905
Hgf	0.490722	0.387103	0.209621	0.440295	1.68088	1.29265	1.48136	2.429	1.45429	2.3257	1.93665	1.15619
Serpine1	2.75279	2.3049	4.3746	2.08807	5.35444	36.2958	3.72703	9.01371	6.8149	7.22635	6.7662	5.12723
Pdgfa	11.6677	17.3837	18.5766	14.5819	12.2409	24.9721	15.5636	13.1045	22.1712	22.1194	19.2711	20.5243
Cav1	161.79	161.969	170.717	194.727	137.538	112.169	115.526	142.465	124.788	148.181	181.789	163.043
Timp4	21.8261	19.9924	21.1592	55.9804	15.3492	7.3822	13.4258	8.20498	8.00253	7.39761	8.42193	10.2353
Tgfb1	3.46147	3.36792	5.64586	3.29584	7.17837	14.9223	10.0012	7.8826	7.71799	10.0663	6.18504	9.15707
Serpinh1	117.521	142.033	171.849	165.009	241.669	248.536	214.345	268.889	232.681	247.818	247.793	270.969
Plat	8.33885	7.59135	10.1692	9.86874	15.4626	18.9268	13.2988	18.7655	13.2387	16.4484	15.2684	13.0467
Mmp2	48.6227	63.1766	66.3937	71.0158	101.745	94.2543	87.1837	106.329	108.905	92.7718	131.492	119.172
Itgb1	96.0621	95.6947	100.276	99.9634	120.123	122.958	111.163	137.065	106.757	123.71	121.233	119.39
Agt	4.80363	6.14594	10.5265	12.0527	9.2458	9.87852	10.4997	10.0966	7.7374	7.72623	7.96774	8.69378
Mmp13	0.230087	0.598988	0.432474	1.81684	0.866952	1.35727	0.717741	1.15931	0.885322	0.999605	0.898957	1.36578
Mmp3	0.913026	0.914975	0.619184	1.13583	3.43593	6.69199	2.12097	4.93845	3.45276	3.10754	5.14421	4.96281
Ccr2	1.04881	0.935408	1.09264	1.63827	12.3386	15.7675	9.61583	17.6492	10.3063	22.4722	11.6038	10.7472
Smad3	19.9716	24.6874	27.67	33.2413	25.1793	32.0541	27.2412	25.0674	22.1922	20.5293	18.0053	22.7047
Smad6	1.9369	1.8995	2.2267	2.19967	2.32901	2.15345	2.2599	2.07632	2.04822	2.34365	2.14689	2.41167
Tgfbr2	20.631	22.7389	24.3563	26.0522	37.5965	40.7806	31.6833	41.7337	36.7986	40.6227	41.2224	40.8112
Timp1	2.64736	1.86249	7.7855	8.27881	73.9102	161.288	39.7471	118.419	50.0301	78.6899	45.8892	51.8032
Il10	0	0	0	0.0449575	0.320689	0.725051	0	0.649994	0.373707	0.315886	0.216801	0.250736
Fasl	0	0	0	0	0.267453	0.172675	0.0335582	0.24398	0.213851	0.158092	0.253322	0.167322
Ifng	0.109164	0	0	0	0.0876045	0	0	0.0443887	0.291626	0.0431442	0	0
Inhbe	0	0	0	0	0.0234364	0	0	0.0237561	0	0	0.0634361	0
Il13	0	0	0	0	0	0	0	0	0	0	0	0
Ccl3	0	0	0	0	1.65287	3.71823	0.901893	3.64005	0.76447	2.40579	0.678946	0.898545
Serpina1a	0	0	0	0	0	0	0	0	0	0	0	0
Plg	0.0446111	0.0483878	0	0	0.0357634	0	0.0673347	0	0	0.0528568	0	0
Grem1	0	0	0	0	0	0	0	0	0	0	0	0
Il1a	0.0635796	0	0	0	0.0254927	0.131669	0.159988	0	0	0.125578	0.137988	0.0797467
Il1b	0	0.0533329	0.173192	0.13248	0.196887	9.20792	0.593079	0.957764	0.472002	0.659398	1.54408	0.410511
Mmp1a	0	0	0	0	0	0	0	0	0	0	0	0
Mmp8	0	0.0273547	0.0296242	0.0678911	0.222371	1.09612	0.405986	0.122953	0.161696	0.537783	0.109456	0.210813
Il13ra2	0.083488	0.0453406	0.0490864	0	0	0	0	0	0	0.0329873	0	0.0349125
Col9a3	0.0541628	0.230685	0.220374	0.118775	0.131974	0.124652	0.130808	0.31314	0.182125	0.137186	0.109558	0.218136
Col9a2	0.337434	0.665393	0.486267	0.657805	0.137036	0.388311	0.475389	0.357665	0.685504	0.332377	0.477777	0.400732
Col9a1	0.664971	0.980665	1.13361	0.971532	0.214407	0.179978	0.487999	0.497458	0.328836	0.253157	0.538071	0.266569
Col8a2	1.7492	2.77984	3.68163	4.17769	3.32364	3.21901	2.98461	4.31749	6.26442	4.50847	4.6709	4.22623
Col8a1	4.13052	3.99039	6.07411	8.8653	24.5872	22.5067	13.4512	27.4906	20.0041	23.2604	16.2705	18.6518
Col7a1	0.647696	0.71953	0.501965	0.307246	0.91687	0.862509	0.794795	0.832897	0.789575	0.906538	0.668298	0.892662
Col6a6	12.4779	16.6181	12.3195	8.94664	12.0446	12.8674	15.9266	12.8157	11.9345	9.33391	13.9634	16.3465
Col6a5	0.624678	0.583029	0.415138	0.619535	0.814312	0.693595	0.960199	1.05995	0.861839	0.527228	1.22493	1.04176
Col6a3	124.357	132.678	127.995	90.4083	172.536	179.983	180.345	162.369	201.233	154.511	172.075	220.934
Col6a2	206.28	226.506	242.728	189.763	304.284	315.84	324.344	286.639	366.605	293.586	321.564	391.202
Col6a1	167.209	203.907	222.337	155.519	302.886	293.33	268.781	260.092	327.356	285.079	311.686	347.508
Col5a3	54.2836	70.8682	76.6947	56.5014	80.5711	74.491	74.8451	66.0655	92.7037	85.9267	88.7435	90.3074
Col5a2	104.775	114.262	115.359	103.063	205.557	169.362	167.764	209.446	231.342	201.938	222.883	196.609
Col5a1	67.9366	77.636	81.8725	64.256	99.7197	95.1398	100.721	74.2814	120.933	84.4982	100.884	120.934
Col4a6	0.180274	0.277016	0.13744	0.296097	0.267564	0.198645	0.226673	0.162805	0.23681	0.18386	0.127649	0.202404
Col4a5	3.00225	4.17573	4.01958	4.33121	3.4733	3.33267	3.61416	2.8736	3.98245	3.41454	4.12645	3.72663
Col4a4	1.64489	2.27868	1.75944	2.03819	0.646338	0.432472	0.808027	0.502979	1.01304	0.64573	0.967385	0.829336
Col4a3	2.42454	2.90639	1.98028	2.50891	0.780286	0.564119	1.19148	0.680621	1.14294	1.02804	1.11418	1.14782
Col4a2	315.861	310.881	301.557	212.267	248.622	236.537	272.827	182.146	274.834	228.626	260.646	305.321
Col4a1	463.966	459.384	470.53	375.522	400.77	366.137	391.09	277.551	447.547	375.685	443.456	476.192
Col2a1	2.25629	3.6012	4.64009	4.12508	2.62026	3.38079	3.59978	2.20187	3.46244	2.95864	3.36656	3.45959
Col28a1	0.6811	0.62735	0.619646	0.497479	0.851423	0.494777	0.663593	0.683814	0.843811	2.28971	0.739677	5.22998
Col27a1	1.36993	1.3786	1.48201	1.3356	2.87774	2.9926	2.44886	2.68073	2.41863	2.90166	2.21723	2.52152
Col26a1	3.65676	3.94804	3.05142	2.38094	5.56903	5.63287	4.30087	6.45822	4.44286	3.79495	3.74454	4.03593
Col25a1	0.142648	0.201917	0.227175	0.129507	0.0810195	0.110494	0.0490416	0.049598	0.19702	0.123881	0.107691	0.0844717
Col24a1	2.15888	2.68553	2.34363	1.52232	2.31638	2.21713	2.25171	2.56219	2.49343	2.24676	2.73932	2.81743
Col23a1	0.902411	1.58137	1.44356	1.23053	2.1738	2.3501	2.1146	2.56963	2.82265	2.09842	2.3733	1.99766
Col22a1	7.98382	11.0588	12.7716	10.1643	12.7801	11.114	18.0529	12.3221	19.0861	16.2407	18.6192	16.7788
Col20a1	1.91914	2.50056	2.9271	2.44648	2.0619	2.11022	2.91439	1.66405	2.40484	2.12948	2.13893	2.54612
Col1a1	759.219	1130.08	1264.54	949.058	1090.45	1376.15	1459.59	716.696	1266.8	807.59	944.701	1420.45
Col19a1	0.535831	0.5399	0.408444	0.298404	0.661053	0.675412	0.470864	0.541936	0.598677	0.535539	0.730327	0.650697
Col18a1	15.4331	14.7917	17.0295	13.9949	27.088	29.1474	26.4495	25.4543	30.5417	29.6345	27.2276	35.6268
Col17a1	1.85794	0.53764	0.253725	0.111361	0.624793	1.0417	0.446335	1.12199	0.687731	0.37451	0.527336	0.489582
Col16a1	10.4202	13.2089	12.8597	13.6746	21.2836	23.6224	23.7487	25.5561	26.1224	21.1502	24.1954	22.826
Col15a1	111.896	107.716	106.965	80.2767	105.079	109.869	135.943	91.8443	114.172	90.5148	109.564	140.002
Col14a1	23.5971	25.8539	22.9476	17.8966	38.8587	41.8175	39.9338	47.0976	38.4942	30.5463	39.3387	39.6757
Col13a1	1.59313	1.96013	3.18692	2.1737	2.95985	3.29974	3.35587	2.45614	3.14721	3.82587	2.92175	3.25741
Col12a1	13.3195	12.339	13.2458	14.9178	17.4009	18.2437	17.413	21.5994	17.9642	14.3831	19.4716	18.1922
Col11a2	14.8385	20.3521	28.1788	22.3243	18.3329	17.0942	19.3375	17.0139	23.4719	19.1157	25.1551	21.6254
Col11a1	10.0102	12.9541	20.2668	13.2932	15.826	12.6673	13.9685	14.6541	17.9979	12.3062	19.0125	17.2334
Col10a1	0.147069	0.162372	0.149581	0.412007	0.238884	0.300824	0.0197313	0.2409	0.329689	0.179345	0.218161	0.227802
Arg1	0.547531	0.0519031	0.223029	0.0802347	3.17079	10.2209	3.61678	8.2978	1.10448	4.28578	1.41722	0.984247
Col6a4	0	0.0094996	0	0.0146663	0.030586	0.0539046	0.0565914	0.0464529	0.0422316	0.0678368	0.0243904	0.024893

## Sheet: cuffdiff_fpkm
tracking_id	class_code	nearest_ref_id	gene_id	gene_short_name	tss_id	locus	length	coverage	Sample_B_FPKM	Sample_B_conf_lo	Sample_B_conf_hi	Sample_B_status	Sample_M_FPKM	Sample_M_conf_lo	Sample_M_conf_hi	Sample_M_status	Sample_P_FPKM	Sample_P_conf_lo	Sample_P_conf_hi	Sample_P_status
XLOC_000101	-	-	XLOC_000101	Col3a1	TSS112	chr1:45311537-45349706	-	-	1593.59	920.126	2266.26	OK	2355.56	1274.69	3436.83	OK	0	1.79769e+308	0	HIDATA
XLOC_000107	-	-	XLOC_000107	Stat1	TSS118,TSS119	chr1:52119437-52161865	-	-	9.13228	6.90071	11.3644	OK	16.5834	12.5086	20.6576	OK	12.4561	9.50521	15.4042	OK
XLOC_000944	-	-	XLOC_000944	Bcl2	TSS1028	chr1:106538178-106714290	-	-	2.17184	1.39206	2.95152	OK	1.5729	0.958029	2.18797	OK	1.7621	1.08208	2.44211	OK
XLOC_000980	-	-	XLOC_000980	Cxcr4	TSS1069	chr1:128588198-128592299	-	-	8.78001	5.4004	12.0282	OK	13.3139	8.56086	16.9376	OK	13.9506	9.29728	18.5025	OK
XLOC_001244	-	-	XLOC_001244	Tgfb2	TSS1352	chr1:186623185-186705992	-	-	8.41965	6.24345	10.5903	OK	6.95503	5.04188	8.85863	OK	6.49468	4.66492	8.28141	OK
XLOC_001353	-	-	XLOC_001353	Ctgf	TSS1479	chr10:24595441-24598682	-	-	25.966	18.4919	33.0675	OK	34.2346	23.7289	43.6575	OK	15.6353	11.0534	19.9054	OK
XLOC_001637	-	-	XLOC_001637	Timp3	TSS1797	chr10:86048745-86498896	-	-	68.1243	51.8266	84.4192	OK	30.8786	23.554	38.1987	OK	33.4247	25.5264	41.3273	OK
XLOC_001676	-	-	XLOC_001676	Dcn	TSS1842,TSS1843	chr10:97479499-97518162	-	-	446.062	327.162	565.051	OK	452.596	317.752	586.334	OK	447.889	318.037	577.103	OK
XLOC_001768	-	-	XLOC_001768	Stat6	TSS1955	chr10:127642985-127666703	-	-	14.8501	10.5763	19.1339	OK	16.8105	11.9221	21.7085	OK	19.6802	14.1017	25.2486	OK
XLOC_002848	-	-	XLOC_002848	Ccl11	TSS3104	chr11:82057831-82062955	-	-	21.5909	14.836	28.3233	OK	16.8264	10.6861	22.0465	OK	18.8575	11.8273	25.7296	OK
XLOC_002849	-	-	XLOC_002849	Ccl12	TSS3105	chr11:82101844-82103399	-	-	0.85141	0.103845	1.55768	OK	7.34657	3.2192	10.696	OK	1.40958	0.311535	2.49228	OK
XLOC_003078	-	-	XLOC_003078	Itgb3	TSS3350	chr11:104607999-104670471	-	-	1.62559	1.07874	2.16711	OK	2.31056	1.55069	3.06285	OK	2.54824	1.75295	3.34216	OK
XLOC_003751	-	-	XLOC_003751	Itga3	TSS4103	chr11:95044481-95076714	-	-	2.19522	1.50249	2.89029	OK	2.2209	1.51396	2.92469	OK	1.67677	1.10106	2.25947	OK
XLOC_004033	-	-	XLOC_004033	Timp2	TSS4409	chr11:118301060-118355411	-	-	47.1119	33.8238	60.348	OK	65.4263	46.6556	83.9217	OK	67.6819	49.2835	85.981	OK
XLOC_004740	-	-	XLOC_004740	Tgfb3	TSS5186	chr12:86056742-86079041	-	-	17.1184	12.9739	21.2613	OK	23.0154	17.4136	28.6444	OK	21.8063	16.4105	27.1974	OK
XLOC_004850	-	-	XLOC_004850	Akt1	TSS5306	chr12:112653820-112674276	-	-	54.5738	41.0919	68.0645	OK	58.6973	41.4581	76.0647	OK	59.9004	42.406	77.4404	OK
XLOC_004864	-	-	XLOC_004864	Itgb8	TSS5320	chr12:119162802-119238276	-	-	0.745212	0.359567	1.11466	OK	0.407117	0.143827	0.665199	OK	0.576219	0.233718	0.916895	OK
XLOC_005037	-	-	XLOC_005037	Edn1	TSS5507	chr13:42301269-42307989	-	-	1.63551	0.902353	2.35087	OK	1.08263	0.546161	1.61474	OK	0.976351	0.451177	1.49601	OK
XLOC_005741	-	-	XLOC_005741	Itga2	TSS6254	chr13:114835911-114932041	-	-	1.14774	0.686195	1.59672	OK	0.981194	0.554234	1.39878	OK	1.2515	0.738979	1.76827	OK
XLOC_005742	-	-	XLOC_005742	Itga1	TSS6255	chr13:114958080-115101964	-	-	22.0316	16.5252	27.5327	OK	14.3997	10.3748	18.4234	OK	17.116	12.4125	21.7731	OK
XLOC_005804	-	-	XLOC_005804	Plau	TSS6320	chr14:20836661-20843388	-	-	20.2007	14.5626	25.6568	OK	27.2275	19.1476	35.1118	OK	30.8036	22.2359	38.9128	OK
XLOC_005958	-	-	XLOC_005958	Mmp14	TSS6489	chr14:54431603-54441258	-	-	27.0922	20.1897	33.971	OK	60.9083	46.5306	75.2934	OK	62.2473	47.4736	77.0509	OK
XLOC_006720	-	-	XLOC_006720	Myc	TSS7324	chr15:61985340-61990361	-	-	6.86578	4.68863	9.05909	OK	9.4541	6.38015	12.5422	OK	5.19155	3.17475	7.21118	OK
XLOC_006963	-	-	XLOC_006963	Sp1	TSS7596	chr15:102406315-102436404	-	-	8.46094	6.20116	10.7007	OK	9.58531	6.48595	11.9324	OK	9.25587	6.46459	11.8826	OK
XLOC_007234	-	-	XLOC_007234	Pdgfb	TSS7905	chr15:79995875-80014808	-	-	16.1186	11.5219	20.6979	OK	12.9312	9.61107	16.2329	OK	13.67	10.3111	17.0464	OK
XLOC_007621	-	-	XLOC_007621	Itgb5	TSS8343	chr16:33829664-33949338	-	-	21.0701	16.0253	26.1162	OK	28.599	21.8364	35.3721	OK	31.6578	23.7715	39.5452	OK
XLOC_008695	-	-	XLOC_008695	Ltbp1	TSS9508,TSS9509	chr17:75005528-75392967	-	-	5.87974	4.38871	7.37103	OK	6.96951	5.26245	8.67613	OK	7.24394	5.48884	8.99827	OK
XLOC_008790	-	-	XLOC_008790	Thbs2	TSS9609	chr17:14665499-14694262	-	-	15.3838	11.7676	18.9954	OK	24.9065	18.751	31.0449	OK	26.2875	19.9071	32.6522	OK
XLOC_009025	-	-	XLOC_009025	Tnf	TSS9865	chr17:35199390-35201996	-	-	0.591459	0.172005	0.997631	OK	1.34892	0.619219	2.06406	OK	0.805763	0.30961	1.30724	OK
XLOC_009121	-	-	XLOC_009121	Vegfa	TSS9974,TSS9975	chr17:46016992-46032377	-	-	70.0274	52.1857	87.8798	OK	32.6326	22.8275	42.7012	OK	36.8871	25.59	48.1837	OK
XLOC_009233	-	-	XLOC_009233	Tgif1	TSS10099,TSS10100,TSS10101,TSS10102,TSS10103	chr17:70844204-70853532	-	-	2.68699	1.47895	3.89535	OK	7.57152	5.14155	10.0007	OK	5.88811	3.87128	7.90538	OK
XLOC_009563	-	-	XLOC_009563	Smad7	TSS10491	chr18:75367364-75395934	-	-	3.60822	2.48162	4.7251	OK	3.09699	2.16828	4.02323	OK	2.98194	2.09308	3.8603	OK
XLOC_009566	-	-	XLOC_009566	Smad2	TSS10494,TSS10495	chr18:76241700-76311747	-	-	3.38324	2.39233	4.37085	OK	3.58386	2.13263	4.37122	OK	3.29063	2.11267	4.32226	OK
XLOC_009730	-	-	XLOC_009730	Lox	TSS10685	chr18:52517237-52529708	-	-	14.7573	10.7646	18.7184	OK	31.9316	22.2397	40.6646	OK	23.1715	16.1855	29.7919	OK
XLOC_009796	-	-	XLOC_009796	Smad4	TSS10758	chr18:73639012-73703741	-	-	18.3035	12.9115	23.7071	OK	15.7099	10.4458	20.8416	OK	15.9252	10.9623	20.3085	OK
XLOC_010462	-	-	XLOC_010462	Acta2	TSS11491	chr19:34240335-34255373	-	-	60.2059	44.6673	75.7655	OK	106.958	75.5924	138.287	OK	81.5735	58.3661	103.38	OK
XLOC_010790	-	-	XLOC_010790	Eng	TSS11863	chr2:32646594-32694175	-	-	17.9722	13.1406	22.8038	OK	16.2797	11.3953	21.1585	OK	13.4947	9.44869	17.5406	OK
XLOC_010950	-	-	XLOC_010950	Itgav	TSS12038	chr2:83724396-83806916	-	-	9.27845	6.79389	11.7492	OK	12.4979	8.66398	15.955	OK	12.3242	8.36413	15.379	OK
XLOC_011143	-	-	XLOC_011143	Thbs1	TSS12252	chr2:118111921-118127133	-	-	15.57	11.3778	19.772	OK	51.1428	36.8099	65.5326	OK	24.9263	18.9662	30.8716	OK
XLOC_011479	-	-	XLOC_011479	Mmp9	TSS12616	chr2:164948250-164955846	-	-	1.40183	0.815675	1.98599	OK	1.77199	1.04619	2.48249	OK	1.12771	0.620622	1.63135	OK
XLOC_011495	-	-	XLOC_011495	Snai1	TSS12634	chr2:167538226-167542811	-	-	0.692757	0.210571	1.15814	OK	2.41356	1.26343	3.54461	OK	1.59103	0.772094	2.42157	OK
XLOC_011496	-	-	XLOC_011496	Cebpb	TSS12635	chr2:167688914-167690418	-	-	43.2444	27.6824	55.6609	OK	46.7318	32.7156	60.3981	OK	23.0185	16.5058	29.4589	OK
XLOC_011835	-	-	XLOC_011835	Itgb6	TSS13011,TSS13012	chr2:60598291-60722603	-	-	15.4953	11.8131	19.1774	OK	13.9765	10.1374	17.7585	OK	12.7826	9.36189	16.1888	OK
XLOC_012497	-	-	XLOC_012497	Bmp7	TSS13724	chr2:172869686-172940293	-	-	1.03302	0.481055	1.58465	OK	0.614005	0.226379	1.01871	OK	0.503443	0.169784	0.848921	OK
XLOC_013571	-	-	XLOC_013571	Egf	TSS14892	chr3:129677574-129763882	-	-	8.93032	6.62268	11.2445	OK	7.15067	5.27708	9.02136	OK	7.35616	5.42919	9.29048	OK
XLOC_013591	-	-	XLOC_013591	Nfkb1	TSS14913	chr3:135584654-135691547	-	-	12.7889	9.70485	15.8684	OK	14.7048	11.1917	18.2202	OK	14.1369	10.7456	17.5174	OK
XLOC_013793	-	-	XLOC_013793	Tgfbr1	TSS15138	chr4:47353304-47414924	-	-	10.3564	7.20075	13.2914	OK	16.5863	9.04761	16.6806	OK	15.8462	9.88262	18.1738	OK
XLOC_014607	-	-	XLOC_014607	Jun	TSS16038	chr4:95049035-95052222	-	-	48.095	35.6286	60.4988	OK	34.6996	26.215	43.1735	OK	25.7591	19.5608	31.8911	OK
XLOC_015087	-	-	XLOC_015087	Hgf	TSS16569	chr5:16553549-16619439	-	-	0.441594	0.161629	0.72733	OK	1.80209	1.01018	2.58606	OK	1.66128	0.969773	2.36382	OK
XLOC_016252	-	-	XLOC_016252	Serpine1	TSS17838	chr5:137061505-137072272	-	-	3.2682	2.19181	4.32837	OK	15.0295	10.4618	19.579	OK	5.94195	4.29153	7.60687	OK
XLOC_016284	-	-	XLOC_016284	Pdgfa	TSS17871	chr5:138976971-138994953	-	-	17.6949	11.5915	23.7844	OK	14.4289	9.73246	19.0822	OK	18.3663	12.9037	23.7297	OK
XLOC_016381	-	-	XLOC_016381	Col1a2	TSS17973	chr6:4505696-4541543	-	-	1110.13	691.308	1524.6	OK	1136.58	690.746	1576.19	OK	1251.56	767.522	1734.89	OK
XLOC_016403	-	-	XLOC_016403	Cav1	TSS17996,TSS17997	chr6:17306334-17341328	-	-	207.403	154.916	259.827	OK	135.662	95.3323	174.42	OK	160.64	115.007	206.226	OK
XLOC_017384	-	-	XLOC_017384	Timp4	TSS19076	chr6:115134901-115282626	-	-	35.7894	25.4997	46.1006	OK	10.5963	6.36419	14.8207	OK	8.9527	5.39546	12.5314	OK
XLOC_017837	-	-	XLOC_017837	Tgfb1	TSS19576	chr7:25687001-25704996	-	-	4.50628	2.97709	6.03392	OK	8.46875	6.03392	10.8983	OK	7.08041	4.99726	9.1705	OK
XLOC_019277	-	-	XLOC_019277	Serpinh1	TSS21139	chr7:99345374-99353239	-	-	170.358	128.624	212.096	OK	231.021	173.937	288.123	OK	228.185	168.725	287.655	OK
XLOC_019825	-	-	XLOC_019825	Plat	TSS21728	chr8:22757743-22782848	-	-	9.62838	7.07853	12.1786	OK	14.9336	11.1234	18.7295	OK	12.8094	9.5626	16.0476	OK
XLOC_020088	-	-	XLOC_020088	Mmp2	TSS22013	chr8:92827327-92853420	-	-	72.6129	53.9038	91.1148	OK	95.3406	69.3886	120.803	OK	106.993	79.5104	134.091	OK
XLOC_020300	-	-	XLOC_020300	Itgb1	TSS22242	chr8:128685653-128733579	-	-	116.189	85.4423	146.876	OK	127.466	87.6985	164.952	OK	118.535	84.0488	151.681	OK
XLOC_020796	-	-	XLOC_020796	Agt	TSS22768	chr8:124556586-124569707	-	-	9.32655	6.5074	12.1371	OK	8.34676	5.93233	10.7448	OK	7.03295	4.93352	9.11036	OK
XLOC_020822	-	-	XLOC_020822	Mmp13	TSS22794	chr9:7272513-7283333	-	-	0.841724	0.374541	1.29009	OK	1.10524	0.561811	1.64382	OK	1.05884	0.520196	1.5814	OK
XLOC_020824	-	-	XLOC_020824	Mmp3	TSS22796	chr9:7445821-7455974	-	-	1.02405	0.463841	1.57706	OK	4.76903	2.96858	6.55562	OK	4.07988	2.50474	5.62794	OK
XLOC_021495	-	-	XLOC_021495	Ccr2	TSS23508	chr9:124102182-124109140	-	-	1.41695	0.837473	2.00063	OK	17.313	10.5615	21.0764	OK	14.6782	9.59992	18.3469	OK
XLOC_021834	-	-	XLOC_021834	Smad3	TSS23871	chr9:63646766-63757994	-	-	30.5251	23.0627	37.9785	OK	25.8908	19.2462	32.478	OK	19.9927	15.058	24.9217	OK
XLOC_021835	-	-	XLOC_021835	Smad6	TSS23872	chr9:63953075-64022059	-	-	2.5489	1.57372	3.52213	OK	2.06504	1.25523	2.86642	OK	2.10115	1.31143	2.88515	OK
XLOC_022067	-	-	XLOC_022067	Tgfbr2	TSS24141	chr9:116087694-116175363	-	-	26.9651	20.6483	33.27	OK	36.3279	27.694	44.9674	OK	37.0902	28.2007	45.9901	OK
XLOC_022200	-	-	XLOC_022200	Timp1	TSS24286	chrX:20848542-20920918	-	-	5.97794	0.14941	11.8049	OK	112.245	73.0242	151.44	OK	54.4306	35.5702	73.3038	OK
XLOC_000046	-	-	XLOC_000046	Col9a1	TSS52	chr1:24177609-24252738	-	-	0.912776	0.501063	1.3314	OK	0.24287	0.0429483	0.458115	OK	0.320044	0.100213	0.544011	OK
XLOC_000223	-	-	XLOC_000223	Col4a3	TSS249	chr1:82586920-82722059	-	-	2.31342	1.56464	3.06462	OK	0.592427	0.323272	0.872834	OK	0.995339	0.588355	1.403	OK
XLOC_000688	-	-	XLOC_000688	Col19a1	TSS754	chr1:24257682-24587437	-	-	0.452067	0.269276	0.638871	OK	0.618126	0.390714	0.844788	OK	0.62635	0.395994	0.855348	OK
XLOC_000750	-	-	XLOC_000750	Col5a2	TSS817	chr1:45374330-45503282	-	-	105.845	75.7628	135.917	OK	179.913	125.239	234.668	OK	200.795	139.502	262.183	OK
XLOC_000871	-	-	XLOC_000871	Col4a4	TSS951	chr1:82450722-82586849	-	-	1.85269	1.25465	2.45228	OK	0.467095	0.235247	0.705742	OK	0.780827	0.449109	1.11921	OK
XLOC_000906	-	-	XLOC_000906	Col6a3	TSS989	chr1:90766859-90843971	-	-	117.318	81.518	153.123	OK	157.155	103.854	210.578	OK	172.015	108.402	235.676	OK
XLOC_001371	-	-	XLOC_001371	Col10a1	TSS1499	chr10:34303611-34418528	-	-	0.216378	0	0.670933	OK	0.242205	0	0.539691	OK	0.224286	0	0.613658	OK
XLOC_001898	-	-	XLOC_001898	Arg1	TSS2095	chr10:24915206-24927470	-	-	0.203172	0	0.452222	OK	6.58029	4.40916	8.78064	OK	1.8744	0.942128	2.82639	OK
XLOC_001995	-	-	XLOC_001995	Col13a1	TSS2195	chr10:61838497-61979108	-	-	2.08017	1.22838	2.9174	OK	2.40788	1.38193	3.53159	OK	2.77613	1.53547	4.04981	OK
XLOC_002051	-	-	XLOC_002051	Col6a2	TSS2256	chr10:76595755-76623404	-	-	201.738	139.906	263.916	OK	250.052	159.878	352.549	OK	288.873	184.551	411.195	OK
XLOC_002052	-	-	XLOC_002052	Col6a1	TSS2257	chr10:76708791-76726044	-	-	179.286	128.289	230.385	OK	249.319	165.443	334.12	OK	280.083	180.058	381.227	OK
XLOC_002054	-	-	XLOC_002054	Col18a1	TSS2259,TSS2260	chr10:77052178-77166530	-	-	14.5211	9.9487	19.1085	OK	23.3753	15.7061	32.3021	OK	26.4415	17.9353	37.0853	OK
XLOC_002535	-	-	XLOC_002535	Col23a1	TSS2775	chr11:51289919-51583925	-	-	1.27688	0.815509	1.7391	OK	2.10822	1.36573	2.85919	OK	2.14613	1.42468	2.86902	OK
XLOC_002931	-	-	XLOC_002931	Col1a1	TSS3193	chr11:94936269-94951856	-	-	1120	696.319	1543.85	OK	1066.56	666.912	1463.93	OK	1096.09	680.182	1510.12	OK
XLOC_006704	-	-	XLOC_006704	Col14a1	TSS7308	chr15:55307749-55520803	-	-	22.1175	16.5653	27.6751	OK	39.4864	29.203	49.7651	OK	35.0123	25.9659	44.0592	OK
XLOC_007121	-	-	XLOC_007121	Col22a1	TSS7765	chr15:71798475-72034227	-	-	9.98905	7.21194	12.7708	OK	10.1134	7.29369	13.9152	OK	15.4759	10.8815	20.7548	OK
XLOC_007347	-	-	XLOC_007347	Col2a1	TSS8036	chr15:97975601-98004724	-	-	3.72904	2.64798	4.80962	OK	2.52993	1.64274	3.423	OK	3.02491	1.89913	4.15429	OK
XLOC_008041	-	-	XLOC_008041	Col8a1	TSS8788	chr16:57624255-57754737	-	-	5.76642	4.22631	7.29801	OK	24.1301	18.4084	29.8456	OK	18.9553	14.4326	23.4517	OK
XLOC_008441	-	-	XLOC_008441	Col11a2	TSS9228	chr17:34039436-34066242	-	-	20.5476	15.0448	26.0877	OK	14.5716	10.5562	20.1094	OK	19.2984	13.6645	26.2168	OK
XLOC_010555	-	-	XLOC_010555	Col17a1	TSS11593	chr19:47646340-47692042	-	-	0.582843	0.235851	0.994678	OK	0.783345	0.410176	1.19977	OK	0.469533	0.215343	0.728063	OK
XLOC_010729	-	-	XLOC_010729	Col5a1	TSS11789	chr2:27886424-28039510	-	-	71.5469	51.9776	91.1165	OK	80.8084	55.8729	106.168	OK	95.1598	63.2595	129.6	OK
XLOC_011569	-	-	XLOC_011569	Col9a3	TSS12716	chr2:180598221-180642691	-	-	0.156344	0	0.391314	OK	0.159259	0	0.352037	OK	0.139991	0	0.332479	OK
XLOC_011575	-	-	XLOC_011575	Col20a1	TSS12722	chr2:180986534-181017540	-	-	2.44061	1.66093	3.22884	OK	1.74476	1.07628	2.41831	OK	2.06374	1.2623	2.87008	OK
XLOC_012972	-	-	XLOC_012972	Col11a1	TSS14243	chr3:114030539-114220326	-	-	13.914	10.3747	17.4596	OK	13.3702	9.97689	16.7786	OK	15.6146	11.4765	19.7549	OK
XLOC_013019	-	-	XLOC_013019	Col25a1	TSS14295	chr3:130180844-130599883	-	-	0.175782	0.0462904	0.303794	OK	0.0776196	0	0.159216	OK	0.125199	0.0229239	0.227533	OK
XLOC_013065	-	-	XLOC_013065	Col24a1	TSS14345	chr3:145292471-145552005	-	-	2.06131	1.37261	2.75302	OK	2.06261	1.34142	2.83101	OK	2.31301	1.53639	3.11957	OK
XLOC_013792	-	-	XLOC_013792	Col15a1	TSS15137	chr4:47208011-47313165	-	-	97.6414	69.9974	125.303	OK	90.4404	62.3583	119.003	OK	100.258	68.2289	135.338	OK
XLOC_013840	-	-	XLOC_013840	Col27a1	TSS15191	chr4:63215411-63334990	-	-	1.3308	0.832249	1.83541	OK	2.52406	1.61155	3.45332	OK	2.24551	1.3809	3.11817	OK
XLOC_014042	-	-	XLOC_014042	Col9a2	TSS15418	chr4:121039565-121055325	-	-	0.515318	0.182428	0.851333	OK	0.230064	0	0.486476	OK	0.413326	0.101349	0.729714	OK
XLOC_014078	-	-	XLOC_014078	Col8a2	TSS15456	chr4:126286793-126314330	-	-	3.12781	2.1848	4.06115	OK	3.43577	2.44183	4.421	OK	4.65145	3.34146	5.95036	OK
XLOC_014106	-	-	XLOC_014106	Col16a1	TSS15489	chr4:130047839-130099277	-	-	11.7861	8.51059	15.1822	OK	19.0737	14.1023	26.9324	OK	20.3252	14.4124	27.5739	OK
XLOC_016249	-	-	XLOC_016249	Col26a1	TSS17835	chr5:136741763-136883107	-	-	3.2249	2.14001	4.30061	OK	5.16632	3.47752	6.87274	OK	3.62905	2.36636	4.89734	OK
XLOC_017010	-	-	XLOC_017010	Col28a1	TSS18662	chr6:7997807-8192617	-	-	0.552564	0.223696	0.881627	OK	0.583125	0.250014	0.921103	OK	1.73812	1.06585	2.90805	OK
XLOC_019739	-	-	XLOC_019739	Col4a2	TSS21640	chr8:11312828-11449287	-	-	263.828	163.518	364.118	OK	192.166	122.833	266.481	OK	228.052	139.715	329.184	OK
XLOC_020329	-	-	XLOC_020329	Col4a1	TSS22275	chr8:11198422-11312826	-	-	412.978	251.884	575.676	OK	304.745	183.685	426.254	OK	378.519	220.002	548.624	OK
XLOC_021556	-	-	XLOC_021556	Col5a3	TSS23573	chr9:20770049-20815034	-	-	61.3461	43.488	79.2661	OK	62.6928	42.6008	85.8053	OK	77.3181	52.1215	106.383	OK
XLOC_021899	-	-	XLOC_021899	Col12a1	TSS23949	chr9:79598990-79718678	-	-	13.1387	9.73911	16.5708	OK	18.0826	13.5297	22.6387	OK	16.9939	12.8184	21.1778	OK
XLOC_021982	-	-	XLOC_021982	Col6a6	TSS24039,TSS24040	chr9:105689416-105828085	-	-	11.9383	8.17157	15.7109	OK	11.0242	7.62259	14.8932	OK	11.4487	7.74799	15.5919	OK
XLOC_021983	-	-	XLOC_021983	Col6a5	TSS24041	chr9:105856069-105960643	-	-	0.525052	0.287375	0.766333	OK	0.748876	0.425076	1.07766	OK	0.836527	0.502906	1.17345	OK
XLOC_021984	-	-	XLOC_021984	Col6a4	TSS24042	chr9:105990317-106096691	-	-	0.00617221	0	0.0224469	OK	0.0401599	0	0.0897878	OK	0.0380126	0	0.0823055	OK
XLOC_022543	-	-	XLOC_022543	Col4a5	TSS24660	chrX:141475418-141689235	-	-	3.80514	2.67381	4.93962	OK	3.00436	2.07365	3.93592	OK	3.55921	2.41671	4.70264	OK
XLOC_023047	-	-	XLOC_023047	Col4a6	TSS25229	chrX:141165402-141474076	-	-	0.220482	0.0837259	0.360021	OK	0.199081	0.0669807	0.326531	OK	0.177303	0.0502355	0.301413	OK
XLOC_000357	-	-	XLOC_000357	Il10	TSS397	chr1:131019844-131024970	-	-	0.0117258	0	0.127858	OK	0.554762	0.127858	0.980246	OK	0.284624	0.0426194	0.554052	OK
XLOC_001099	-	-	XLOC_001099	Fasl	TSS1201	chr1:161780691-161788495	-	-	0	0	0	OK	0.207686	0	0.443118	OK	0.187405	0	0.411567	OK
XLOC_001734	-	-	XLOC_001734	Ifng	TSS1916	chr10:118441046-118445892	-	-	0.0421461	0	0.138345	OK	0.044472	0	0.138345	OK	0.0811349	0	0.230576	OK
XLOC_002287	-	-	XLOC_002287	Inhbe	TSS2501	chr10:127349401-127351772	-	-	0	0	0	OK	0.0144714	0	0.0521414	OK	0.0148268	0	0.0521414	OK
XLOC_003400	-	-	XLOC_003400	Il13	TSS3717	chr11:53631322-53634702	-	-	0	0	0	OK	0	0	0	OK	0	0	0	OK
XLOC_003681	-	-	XLOC_003681	Ccl3	TSS4028	chr11:83647842-83649378	-	-	0	0	0	OK	2.78708	1.19777	4.36833	OK	1.09685	0.352284	1.90234	OK
XLOC_004802	-	-	XLOC_004802	Serpina1a	TSS5256	chr12:103853294-103863619	-	-	0	0	0	OK	0	0	0	OK	0	0	0	OK
XLOC_008210	-	-	XLOC_008210	Plg	TSS8984	chr17:12378608-12419384	-	-	0.025116	0	0.0808144	OK	0.0111684	0	0.0404072	OK	0.0115447	0	0.0404072	OK
XLOC_012159	-	-	XLOC_012159	Grem1	TSS13360	chr2:113748674-113758648	-	-	0	0	0	OK	0	0	0	OK	0	0	0	OK
XLOC_012259	-	-	XLOC_012259	Il1a	TSS13467	chr2:129297369-129309972	-	-	0.0208913	0	0.0845911	OK	0.0470862	0	0.151672	OK	0.0838088	0	0.197379	OK
XLOC_012260	-	-	XLOC_012260	Il1b	TSS13468	chr2:129364579-129375733	-	-	0.0976092	0	0.235138	OK	3.07331	1.4994	4.63877	OK	0.716329	0.187062	1.26267	OK
XLOC_020825	-	-	XLOC_020825	Mmp1a	TSS22797	chr9:7464140-7476869	-	-	0	0	0	OK	0	0	0	OK	0	0	0	OK
XLOC_020827	-	-	XLOC_020827	Mmp8	TSS22799	chr9:7558428-7568486	-	-	0.0336167	0	0.0907639	OK	0.438744	0.136146	0.726111	OK	0.242388	0.0453819	0.431128	OK
XLOC_023060	-	-	XLOC_023060	Il13ra2	TSS25242	chrX:147383477-147403832	-	-	0.0496553	0	0.14495	OK	0	0	0	OK	0.016589	0	0.0724752	OK

## Sheet: cuffdiff_diff_expr
test_id	gene_id	gene	locus	sample_1	sample_2	status	value_1	value_2	log2(fold_change)	test_stat	p_value	q_value	significant
XLOC_000101	XLOC_000101	Col3a1	chr1:45311537-45349706	Sample_B	Sample_M	OK	1593.59	2355.56	0.563792	1.20333	0.03165	0.106982	no
XLOC_000107	XLOC_000107	Stat1	chr1:52119437-52161865	Sample_B	Sample_M	OK	9.13228	16.5834	0.860688	3.48014	5e-05	0.000445894	yes
XLOC_000944	XLOC_000944	Bcl2	chr1:106538178-106714290	Sample_B	Sample_M	OK	2.17184	1.5729	-0.465494	-1.17879	0.0343	0.113841	no
XLOC_000980	XLOC_000980	Cxcr4	chr1:128588198-128592299	Sample_B	Sample_M	OK	8.78001	13.3139	0.600635	2.36055	0.0005	0.00344028	yes
XLOC_001244	XLOC_001244	Tgfb2	chr1:186623185-186705992	Sample_B	Sample_M	OK	8.41965	6.95503	-0.275702	-1.10107	0.0542	0.161735	no
XLOC_001353	XLOC_001353	Ctgf	chr10:24595441-24598682	Sample_B	Sample_M	OK	25.966	34.2346	0.398834	1.74877	0.00505	0.0245136	yes
XLOC_001637	XLOC_001637	Timp3	chr10:86048745-86498896	Sample_B	Sample_M	OK	68.1243	30.8786	-1.14156	-4.62211	5e-05	0.000445894	yes
XLOC_001676	XLOC_001676	Dcn	chr10:97479499-97518162	Sample_B	Sample_M	OK	446.062	452.596	0.0209798	0.0805577	0.8899	0.955726	no
XLOC_001768	XLOC_001768	Stat6	chr10:127642985-127666703	Sample_B	Sample_M	OK	14.8501	16.8105	0.178884	0.590701	0.2756	0.508247	no
XLOC_002848	XLOC_002848	Ccl11	chr11:82057831-82062955	Sample_B	Sample_M	OK	21.5909	16.8264	-0.359695	-1.37623	0.02725	0.0953762	no
XLOC_002849	XLOC_002849	Ccl12	chr11:82101844-82103399	Sample_B	Sample_M	OK	0.85141	7.34657	3.10914	4.39143	0.00015	0.00119957	yes
XLOC_003078	XLOC_003078	Itgb3	chr11:104607999-104670471	Sample_B	Sample_M	OK	1.62559	2.31056	0.507278	1.61189	0.0063	0.0293607	yes
XLOC_003751	XLOC_003751	Itga3	chr11:95044481-95076714	Sample_B	Sample_M	OK	2.19522	2.2209	0.0167795	0.050543	0.9286	0.972286	no
XLOC_004033	XLOC_004033	Timp2	chr11:118301060-118355411	Sample_B	Sample_M	OK	47.1119	65.4263	0.47378	2.09725	0.0005	0.00344028	yes
XLOC_004740	XLOC_004740	Tgfb3	chr12:86056742-86079041	Sample_B	Sample_M	OK	17.1184	23.0154	0.427054	1.70798	0.0016	0.00929358	yes
XLOC_004850	XLOC_004850	Akt1	chr12:112653820-112674276	Sample_B	Sample_M	OK	54.5738	58.6973	0.105087	0.403334	0.4309	0.661857	no
XLOC_004864	XLOC_004864	Itgb8	chr12:119162802-119238276	Sample_B	Sample_M	OK	0.745212	0.407117	-0.872208	-1.50711	0.02235	0.0818279	no
XLOC_005037	XLOC_005037	Edn1	chr13:42301269-42307989	Sample_B	Sample_M	OK	1.63551	1.08263	-0.595195	-1.25022	0.0341	0.113352	no
XLOC_005741	XLOC_005741	Itga2	chr13:114835911-114932041	Sample_B	Sample_M	OK	1.14774	0.981194	-0.226186	-0.538253	0.35	0.588052	no
XLOC_005742	XLOC_005742	Itga1	chr13:114958080-115101964	Sample_B	Sample_M	OK	22.0316	14.3997	-0.613534	-2.38377	5e-05	0.000445894	yes
XLOC_005804	XLOC_005804	Plau	chr14:20836661-20843388	Sample_B	Sample_M	OK	20.2007	27.2275	0.430662	1.87588	0.00215	0.0119543	yes
XLOC_005958	XLOC_005958	Mmp14	chr14:54431603-54441258	Sample_B	Sample_M	OK	27.0922	60.9083	1.16876	4.84512	5e-05	0.000445894	yes
XLOC_006720	XLOC_006720	Myc	chr15:61985340-61990361	Sample_B	Sample_M	OK	6.86578	9.4541	0.461516	1.46269	0.0049	0.0238929	yes
XLOC_006963	XLOC_006963	Sp1	chr15:102406315-102436404	Sample_B	Sample_M	OK	8.46094	9.58531	0.180006	0.803979	0.18615	0.39362	no
XLOC_007234	XLOC_007234	Pdgfb	chr15:79995875-80014808	Sample_B	Sample_M	OK	16.1186	12.9312	-0.317871	-1.27967	0.0262	0.092425	no
XLOC_007621	XLOC_007621	Itgb5	chr16:33829664-33949338	Sample_B	Sample_M	OK	21.0701	28.599	0.440767	1.78449	0.001	0.0062461	yes
XLOC_008695	XLOC_008695	Ltbp1	chr17:75005528-75392967	Sample_B	Sample_M	OK	5.87974	6.96951	0.245306	0.954898	0.08415	0.224674	no
XLOC_008790	XLOC_008790	Thbs2	chr17:14665499-14694262	Sample_B	Sample_M	OK	15.3838	24.9065	0.695113	2.89418	5e-05	0.000445894	yes
XLOC_009025	XLOC_009025	Tnf	chr17:35199390-35201996	Sample_B	Sample_M	OK	0.591459	1.34892	1.18946	1.78436	0.0052	0.0251101	yes
XLOC_009121	XLOC_009121	Vegfa	chr17:46016992-46032377	Sample_B	Sample_M	OK	70.0274	32.6326	-1.10161	-4.14524	5e-05	0.000445894	yes
XLOC_009233	XLOC_009233	Tgif1	chr17:70844204-70853532	Sample_B	Sample_M	OK	2.68699	7.57152	1.49459	3.67018	5e-05	0.000445894	yes
XLOC_009563	XLOC_009563	Smad7	chr18:75367364-75395934	Sample_B	Sample_M	OK	3.60822	3.09699	-0.22042	-0.746061	0.1893	0.398051	no
XLOC_009566	XLOC_009566	Smad2	chr18:76241700-76311747	Sample_B	Sample_M	OK	3.38324	3.58386	0.0831072	0.360571	0.58105	0.783506	no
XLOC_009730	XLOC_009730	Lox	chr18:52517237-52529708	Sample_B	Sample_M	OK	14.7573	31.9316	1.11356	4.87025	5e-05	0.000445894	yes
XLOC_009796	XLOC_009796	Smad4	chr18:73639012-73703741	Sample_B	Sample_M	OK	18.3035	15.7099	-0.220448	-1.00054	0.11145	0.276329	no
XLOC_010462	XLOC_010462	Acta2	chr19:34240335-34255373	Sample_B	Sample_M	OK	60.2059	106.958	0.82907	3.63141	5e-05	0.000445894	yes
XLOC_010790	XLOC_010790	Eng	chr2:32646594-32694175	Sample_B	Sample_M	OK	17.9722	16.2797	-0.14269	-0.488355	0.38445	0.620437	no
XLOC_010950	XLOC_010950	Itgav	chr2:83724396-83806916	Sample_B	Sample_M	OK	9.27845	12.4979	0.429726	1.88006	0.0018	0.0102787	yes
XLOC_011143	XLOC_011143	Thbs1	chr2:118111921-118127133	Sample_B	Sample_M	OK	15.57	51.1428	1.71577	5.95877	5e-05	0.000445894	yes
XLOC_011479	XLOC_011479	Mmp9	chr2:164948250-164955846	Sample_B	Sample_M	OK	1.40183	1.77199	0.338057	0.796176	0.1693	0.369401	no
XLOC_011495	XLOC_011495	Snai1	chr2:167538226-167542811	Sample_B	Sample_M	OK	0.692757	2.41356	1.80074	3.08472	5e-05	0.000445894	yes
XLOC_011496	XLOC_011496	Cebpb	chr2:167688914-167690418	Sample_B	Sample_M	OK	43.2444	46.7318	0.111892	0.509218	0.42935	0.660571	no
XLOC_011835	XLOC_011835	Itgb6	chr2:60598291-60722603	Sample_B	Sample_M	OK	15.4953	13.9765	-0.148835	-0.639731	0.271	0.503008	no
XLOC_012497	XLOC_012497	Bmp7	chr2:172869686-172940293	Sample_B	Sample_M	OK	1.03302	0.614005	-0.750549	-1.19006	0.0437	0.137105	no	yes in qPCR re-analysis
XLOC_013571	XLOC_013571	Egf	chr3:129677574-129763882	Sample_B	Sample_M	OK	8.93032	7.15067	-0.320632	-1.17913	0.03315	0.110876	no
XLOC_013591	XLOC_013591	Nfkb1	chr3:135584654-135691547	Sample_B	Sample_M	OK	12.7889	14.7048	0.201399	0.801607	0.14275	0.329127	no
XLOC_013793	XLOC_013793	Tgfbr1	chr4:47353304-47414924	Sample_B	Sample_M	OK	10.3564	16.5863	0.679468	3.40919	5e-05	0.000445894	yes
XLOC_014607	XLOC_014607	Jun	chr4:95049035-95052222	Sample_B	Sample_M	OK	48.095	34.6996	-0.470966	-1.94761	0.00095	0.00597797	yes
XLOC_015087	XLOC_015087	Hgf	chr5:16553549-16619439	Sample_B	Sample_M	OK	0.441594	1.80209	2.02888	3.56251	5e-05	0.000445894	yes
XLOC_016252	XLOC_016252	Serpine1	chr5:137061505-137072272	Sample_B	Sample_M	OK	3.2682	15.0295	2.20122	6.73369	5e-05	0.000445894	yes
XLOC_016284	XLOC_016284	Pdgfa	chr5:138976971-138994953	Sample_B	Sample_M	OK	17.6949	14.4289	-0.294376	-1.0524	0.0818	0.220214	no
XLOC_016381	XLOC_016381	Col1a2	chr6:4505696-4541543	Sample_B	Sample_M	OK	1110.13	1136.58	0.0339768	0.0922399	0.87555	0.949308	no
XLOC_016403	XLOC_016403	Cav1	chr6:17306334-17341328	Sample_B	Sample_M	OK	207.403	135.662	-0.612417	-2.59973	5e-05	0.000445894	yes
XLOC_017384	XLOC_017384	Timp4	chr6:115134901-115282626	Sample_B	Sample_M	OK	35.7894	10.5963	-1.75597	-5.54804	5e-05	0.000445894	yes
XLOC_017837	XLOC_017837	Tgfb1	chr7:25687001-25704996	Sample_B	Sample_M	OK	4.50628	8.46875	0.910211	2.84637	5e-05	0.000445894	yes
XLOC_019277	XLOC_019277	Serpinh1	chr7:99345374-99353239	Sample_B	Sample_M	OK	170.358	231.021	0.439453	1.69494	0.00185	0.0105225	yes
XLOC_019825	XLOC_019825	Plat	chr8:22757743-22782848	Sample_B	Sample_M	OK	9.62838	14.9336	0.633197	2.3123	5e-05	0.000445894	yes
XLOC_020088	XLOC_020088	Mmp2	chr8:92827327-92853420	Sample_B	Sample_M	OK	72.6129	95.3406	0.392865	1.68253	0.00385	0.0195374	yes
XLOC_020300	XLOC_020300	Itgb1	chr8:128685653-128733579	Sample_B	Sample_M	OK	116.189	127.466	0.133636	0.563774	0.34715	0.585185	no
XLOC_020796	XLOC_020796	Agt	chr8:124556586-124569707	Sample_B	Sample_M	OK	9.32655	8.34676	-0.160128	-0.543969	0.33085	0.568781	no
XLOC_020822	XLOC_020822	Mmp13	chr9:7272513-7283333	Sample_B	Sample_M	OK	0.841724	1.10524	0.392938	0.750671	0.2049	0.419842	no
XLOC_020824	XLOC_020824	Mmp3	chr9:7445821-7455974	Sample_B	Sample_M	OK	1.02405	4.76903	2.21941	4.7009	5e-05	0.000445894	yes
XLOC_021495	XLOC_021495	Ccr2	chr9:124102182-124109140	Sample_B	Sample_M	OK	1.41695	17.313	3.611	11.5342	5e-05	0.000445894	yes
XLOC_021834	XLOC_021834	Smad3	chr9:63646766-63757994	Sample_B	Sample_M	OK	30.5251	25.8908	-0.237556	-1.00613	0.0772	0.211045	no
XLOC_021835	XLOC_021835	Smad6	chr9:63953075-64022059	Sample_B	Sample_M	OK	2.5489	2.06504	-0.303701	-0.84893	0.1645	0.362323	no
XLOC_022067	XLOC_022067	Tgfbr2	chr9:116087694-116175363	Sample_B	Sample_M	OK	26.9651	36.3279	0.429988	1.73707	0.0014	0.00831066	yes
XLOC_022200	XLOC_022200	Timp1	chrX:20848542-20920918	Sample_B	Sample_M	OK	5.97794	112.245	4.23086	4.94291	5e-05	0.000445894	yes
XLOC_000101	XLOC_000101	Col3a1	chr1:45311537-45349706	Sample_B	Sample_P	HIDATA	1593.59	0	0	0	1	1	no
XLOC_000107	XLOC_000107	Stat1	chr1:52119437-52161865	Sample_B	Sample_P	OK	9.13228	12.4561	0.447802	1.79565	0.0003	0.00221214	yes
XLOC_000944	XLOC_000944	Bcl2	chr1:106538178-106714290	Sample_B	Sample_P	OK	2.17184	1.7621	-0.301625	-0.768231	0.13165	0.31091	no
XLOC_000980	XLOC_000980	Cxcr4	chr1:128588198-128592299	Sample_B	Sample_P	OK	8.78001	13.9506	0.668035	2.59201	5e-05	0.000445894	yes
XLOC_001244	XLOC_001244	Tgfb2	chr1:186623185-186705992	Sample_B	Sample_P	OK	8.41965	6.49468	-0.374502	-1.49004	0.006	0.0282538	yes
XLOC_001353	XLOC_001353	Ctgf	chr10:24595441-24598682	Sample_B	Sample_P	OK	25.966	15.6353	-0.731815	-3.07558	5e-05	0.000445894	yes
XLOC_001637	XLOC_001637	Timp3	chr10:86048745-86498896	Sample_B	Sample_P	OK	68.1243	33.4247	-1.02726	-4.13701	5e-05	0.000445894	yes
XLOC_001676	XLOC_001676	Dcn	chr10:97479499-97518162	Sample_B	Sample_P	OK	446.062	447.889	0.00589697	0.0223949	0.96625	0.987326	no
XLOC_001768	XLOC_001768	Stat6	chr10:127642985-127666703	Sample_B	Sample_P	OK	14.8501	19.6802	0.406271	1.3592	0.0065	0.0300658	yes
XLOC_002848	XLOC_002848	Ccl11	chr11:82057831-82062955	Sample_B	Sample_P	OK	21.5909	18.8575	-0.195284	-0.764027	0.18595	0.393368	no
XLOC_002849	XLOC_002849	Ccl12	chr11:82101844-82103399	Sample_B	Sample_P	OK	0.85141	1.40958	0.727341	0.873529	0.1978	0.409982	no
XLOC_003078	XLOC_003078	Itgb3	chr11:104607999-104670471	Sample_B	Sample_P	OK	1.62559	2.54824	0.648536	2.06648	0.00035	0.00252762	yes
XLOC_003751	XLOC_003751	Itga3	chr11:95044481-95076714	Sample_B	Sample_P	OK	2.19522	1.67677	-0.388677	-1.11978	0.02815	0.0977257	no
XLOC_004033	XLOC_004033	Timp2	chr11:118301060-118355411	Sample_B	Sample_P	OK	47.1119	67.6819	0.52268	2.27942	5e-05	0.000445894	yes
XLOC_004740	XLOC_004740	Tgfb3	chr12:86056742-86079041	Sample_B	Sample_P	OK	17.1184	21.8063	0.349196	1.38881	0.0053	0.0255296	yes
XLOC_004850	XLOC_004850	Akt1	chr12:112653820-112674276	Sample_B	Sample_P	OK	54.5738	59.9004	0.134358	0.516614	0.2837	0.517515	no
XLOC_004864	XLOC_004864	Itgb8	chr12:119162802-119238276	Sample_B	Sample_P	OK	0.745212	0.576219	-0.371033	-0.68418	0.23425	0.45887	no
XLOC_005037	XLOC_005037	Edn1	chr13:42301269-42307989	Sample_B	Sample_P	OK	1.63551	0.976351	-0.744266	-1.53235	0.00715	0.0325268	yes
XLOC_005741	XLOC_005741	Itga2	chr13:114835911-114932041	Sample_B	Sample_P	OK	1.14774	1.2515	0.124861	0.307797	0.56415	0.770822	no
XLOC_005742	XLOC_005742	Itga1	chr13:114958080-115101964	Sample_B	Sample_P	OK	22.0316	17.116	-0.364231	-1.42093	0.0059	0.0278673	yes
XLOC_005804	XLOC_005804	Plau	chr14:20836661-20843388	Sample_B	Sample_P	OK	20.2007	30.8036	0.608695	2.62792	5e-05	0.000445894	yes
XLOC_005958	XLOC_005958	Mmp14	chr14:54431603-54441258	Sample_B	Sample_P	OK	27.0922	62.2473	1.20014	4.92997	5e-05	0.000445894	yes
XLOC_006720	XLOC_006720	Myc	chr15:61985340-61990361	Sample_B	Sample_P	OK	6.86578	5.19155	-0.403258	-1.20152	0.01025	0.0436661	yes
XLOC_006963	XLOC_006963	Sp1	chr15:102406315-102436404	Sample_B	Sample_P	OK	8.46094	9.25587	0.129551	0.570451	0.3101	0.546495	no
XLOC_007234	XLOC_007234	Pdgfb	chr15:79995875-80014808	Sample_B	Sample_P	OK	16.1186	13.67	-0.237711	-0.951791	0.07015	0.196766	no
XLOC_007621	XLOC_007621	Itgb5	chr16:33829664-33949338	Sample_B	Sample_P	OK	21.0701	31.6578	0.587362	2.33301	5e-05	0.000445894	yes
XLOC_008695	XLOC_008695	Ltbp1	chr17:75005528-75392967	Sample_B	Sample_P	OK	5.87974	7.24394	0.301023	1.16606	0.02285	0.0832587	no
XLOC_008790	XLOC_008790	Thbs2	chr17:14665499-14694262	Sample_B	Sample_P	OK	15.3838	26.2875	0.772965	3.17473	5e-05	0.000445894	yes
XLOC_009025	XLOC_009025	Tnf	chr17:35199390-35201996	Sample_B	Sample_P	OK	0.591459	0.805763	0.446078	0.620801	0.253	0.481647	no
XLOC_009121	XLOC_009121	Vegfa	chr17:46016992-46032377	Sample_B	Sample_P	OK	70.0274	36.8871	-0.924802	-3.49088	5e-05	0.000445894	yes
XLOC_009233	XLOC_009233	Tgif1	chr17:70844204-70853532	Sample_B	Sample_P	OK	2.68699	5.88811	1.13181	2.71189	5e-05	0.000445894	yes
XLOC_009563	XLOC_009563	Smad7	chr18:75367364-75395934	Sample_B	Sample_P	OK	3.60822	2.98194	-0.275038	-0.919691	0.0765	0.209736	no
XLOC_009566	XLOC_009566	Smad2	chr18:76241700-76311747	Sample_B	Sample_P	OK	3.38324	3.29063	-0.0400453	-0.167474	0.77265	0.899601	no
XLOC_009730	XLOC_009730	Lox	chr18:52517237-52529708	Sample_B	Sample_P	OK	14.7573	23.1715	0.650923	2.8248	5e-05	0.000445894	yes
XLOC_009796	XLOC_009796	Smad4	chr18:73639012-73703741	Sample_B	Sample_P	OK	18.3035	15.9252	-0.20081	-0.897723	0.1169	0.285976	no
XLOC_010462	XLOC_010462	Acta2	chr19:34240335-34255373	Sample_B	Sample_P	OK	60.2059	81.5735	0.438196	1.90947	0.00045	0.00314297	yes
XLOC_010790	XLOC_010790	Eng	chr2:32646594-32694175	Sample_B	Sample_P	OK	17.9722	13.4947	-0.413368	-1.40798	0.0056	0.0266903	yes
XLOC_010950	XLOC_010950	Itgav	chr2:83724396-83806916	Sample_B	Sample_P	OK	9.27845	12.3242	0.409542	1.81295	0.0007	0.00461547	yes
XLOC_011143	XLOC_011143	Thbs1	chr2:118111921-118127133	Sample_B	Sample_P	OK	15.57	24.9263	0.678904	2.54174	5e-05	0.000445894	yes
XLOC_011479	XLOC_011479	Mmp9	chr2:164948250-164955846	Sample_B	Sample_P	OK	1.40183	1.12771	-0.31391	-0.700158	0.1889	0.39736	no
XLOC_011495	XLOC_011495	Snai1	chr2:167538226-167542811	Sample_B	Sample_P	OK	0.692757	1.59103	1.19954	1.97669	0.00165	0.0095455	yes
XLOC_011496	XLOC_011496	Cebpb	chr2:167688914-167690418	Sample_B	Sample_P	OK	43.2444	23.0185	-0.909716	-3.98781	5e-05	0.000445894	yes
XLOC_011835	XLOC_011835	Itgb6	chr2:60598291-60722603	Sample_B	Sample_P	OK	15.4953	12.7826	-0.277657	-1.18065	0.02735	0.0956487	no
XLOC_012497	XLOC_012497	Bmp7	chr2:172869686-172940293	Sample_B	Sample_P	OK	1.03302	0.503443	-1.03697	-1.55633	0.0058	0.0274684	yes
XLOC_013571	XLOC_013571	Egf	chr3:129677574-129763882	Sample_B	Sample_P	OK	8.93032	7.35616	-0.279758	-1.02834	0.045	0.140233	no
XLOC_013591	XLOC_013591	Nfkb1	chr3:135584654-135691547	Sample_B	Sample_P	OK	12.7889	14.1369	0.144576	0.574802	0.25775	0.487183	no
XLOC_013793	XLOC_013793	Tgfbr1	chr4:47353304-47414924	Sample_B	Sample_P	OK	10.3564	15.8462	0.613612	2.92133	5e-05	0.000445894	yes
XLOC_014607	XLOC_014607	Jun	chr4:95049035-95052222	Sample_B	Sample_P	OK	48.095	25.7591	-0.900805	-3.69621	5e-05	0.000445894	yes
XLOC_015087	XLOC_015087	Hgf	chr5:16553549-16619439	Sample_B	Sample_P	OK	0.441594	1.66128	1.9115	3.3008	5e-05	0.000445894	yes
XLOC_016252	XLOC_016252	Serpine1	chr5:137061505-137072272	Sample_B	Sample_P	OK	3.2682	5.94195	0.862439	2.72475	5e-05	0.000445894	yes
XLOC_016284	XLOC_016284	Pdgfa	chr5:138976971-138994953	Sample_B	Sample_P	OK	17.6949	18.3663	0.0537261	0.199164	0.72045	0.870549	no
XLOC_016381	XLOC_016381	Col1a2	chr6:4505696-4541543	Sample_B	Sample_P	OK	1110.13	1251.56	0.173	0.456737	0.39415	0.62899	no
XLOC_016403	XLOC_016403	Cav1	chr6:17306334-17341328	Sample_B	Sample_P	OK	207.403	160.64	-0.368602	-1.5357	0.00465	0.0228891	yes
XLOC_017384	XLOC_017384	Timp4	chr6:115134901-115282626	Sample_B	Sample_P	OK	35.7894	8.9527	-1.99914	-6.175	5e-05	0.000445894	yes
XLOC_017837	XLOC_017837	Tgfb1	chr7:25687001-25704996	Sample_B	Sample_P	OK	4.50628	7.08041	0.651895	2.01178	5e-05	0.000445894	yes
XLOC_019277	XLOC_019277	Serpinh1	chr7:99345374-99353239	Sample_B	Sample_P	OK	170.358	228.185	0.421633	1.59982	0.0011	0.00677172	yes
XLOC_019825	XLOC_019825	Plat	chr8:22757743-22782848	Sample_B	Sample_P	OK	9.62838	12.8094	0.411844	1.5001	0.00225	0.0124321	yes
XLOC_020088	XLOC_020088	Mmp2	chr8:92827327-92853420	Sample_B	Sample_P	OK	72.6129	106.993	0.559223	2.3349	5e-05	0.000445894	yes
XLOC_020300	XLOC_020300	Itgb1	chr8:128685653-128733579	Sample_B	Sample_P	OK	116.189	118.535	0.0288326	0.120153	0.824	0.924987	no
XLOC_020796	XLOC_020796	Agt	chr8:124556586-124569707	Sample_B	Sample_P	OK	9.32655	7.03295	-0.407214	-1.34716	0.00935	0.040448	yes
XLOC_020822	XLOC_020822	Mmp13	chr9:7272513-7283333	Sample_B	Sample_P	OK	0.841724	1.05884	0.331059	0.629465	0.2506	0.478789	no
XLOC_020824	XLOC_020824	Mmp3	chr9:7445821-7455974	Sample_B	Sample_P	OK	1.02405	4.07988	1.99425	4.16883	5e-05	0.000445894	yes
XLOC_021495	XLOC_021495	Ccr2	chr9:124102182-124109140	Sample_B	Sample_P	OK	1.41695	14.6782	3.37282	10.4659	5e-05	0.000445894	yes
XLOC_021834	XLOC_021834	Smad3	chr9:63646766-63757994	Sample_B	Sample_P	OK	30.5251	19.9927	-0.610519	-2.56469	5e-05	0.000445894	yes
XLOC_021835	XLOC_021835	Smad6	chr9:63953075-64022059	Sample_B	Sample_P	OK	2.5489	2.10115	-0.278692	-0.773613	0.1595	0.354787	no
XLOC_022067	XLOC_022067	Tgfbr2	chr9:116087694-116175363	Sample_B	Sample_P	OK	26.9651	37.0902	0.459945	1.85566	0.00025	0.00187981	yes
XLOC_022200	XLOC_022200	Timp1	chrX:20848542-20920918	Sample_B	Sample_P	OK	5.97794	54.4306	3.1867	3.71203	5e-05	0.000445894	yes
XLOC_000101	XLOC_000101	Col3a1	chr1:45311537-45349706	Sample_M	Sample_P	HIDATA	2355.56	0	0	0	1	1	no
XLOC_000107	XLOC_000107	Stat1	chr1:52119437-52161865	Sample_M	Sample_P	OK	16.5834	12.4561	-0.412886	-1.72628	0.0019	0.0107565	yes
XLOC_000944	XLOC_000944	Bcl2	chr1:106538178-106714290	Sample_M	Sample_P	OK	1.5729	1.7621	0.163869	0.398432	0.4779	0.701938	no
XLOC_000980	XLOC_000980	Cxcr4	chr1:128588198-128592299	Sample_M	Sample_P	OK	13.3139	13.9506	0.0673993	0.276827	0.66605	0.837939	no
XLOC_001244	XLOC_001244	Tgfb2	chr1:186623185-186705992	Sample_M	Sample_P	OK	6.95503	6.49468	-0.0987999	-0.39251	0.4997	0.720539	no
XLOC_001353	XLOC_001353	Ctgf	chr10:24595441-24598682	Sample_M	Sample_P	OK	34.2346	15.6353	-1.13065	-4.93332	5e-05	0.000445894	yes
XLOC_001637	XLOC_001637	Timp3	chr10:86048745-86498896	Sample_M	Sample_P	OK	30.8786	33.4247	0.114307	0.468455	0.4027	0.636909	no
XLOC_001676	XLOC_001676	Dcn	chr10:97479499-97518162	Sample_M	Sample_P	OK	452.596	447.889	-0.0150829	-0.060505	0.92085	0.968867	no
XLOC_001768	XLOC_001768	Stat6	chr10:127642985-127666703	Sample_M	Sample_P	OK	16.8105	19.6802	0.227387	0.75572	0.1608	0.356516	no
XLOC_002848	XLOC_002848	Ccl11	chr11:82057831-82062955	Sample_M	Sample_P	OK	16.8264	18.8575	0.164411	0.647685	0.3173	0.554484	no
XLOC_002849	XLOC_002849	Ccl12	chr11:82101844-82103399	Sample_M	Sample_P	OK	7.34657	1.40958	-2.3818	-4.16133	0.00015	0.00119957	yes
XLOC_003078	XLOC_003078	Itgb3	chr11:104607999-104670471	Sample_M	Sample_P	OK	2.31056	2.54824	0.141258	0.481998	0.41415	0.647018	no
XLOC_003751	XLOC_003751	Itga3	chr11:95044481-95076714	Sample_M	Sample_P	OK	2.2209	1.67677	-0.405457	-1.15999	0.0341	0.113352	no
XLOC_004033	XLOC_004033	Timp2	chr11:118301060-118355411	Sample_M	Sample_P	OK	65.4263	67.6819	0.0489007	0.213646	0.72235	0.871545	no
XLOC_004740	XLOC_004740	Tgfb3	chr12:86056742-86079041	Sample_M	Sample_P	OK	23.0154	21.8063	-0.0778581	-0.304762	0.56195	0.769059	no
XLOC_004850	XLOC_004850	Akt1	chr12:112653820-112674276	Sample_M	Sample_P	OK	58.6973	59.9004	0.029271	0.110123	0.82325	0.924599	no
XLOC_004864	XLOC_004864	Itgb8	chr12:119162802-119238276	Sample_M	Sample_P	NOTEST	0.407117	0.576219	0.501175	0	1	1	no
XLOC_005037	XLOC_005037	Edn1	chr13:42301269-42307989	Sample_M	Sample_P	OK	1.08263	0.976351	-0.149071	-0.291459	0.6281	0.814847	no
XLOC_005741	XLOC_005741	Itga2	chr13:114835911-114932041	Sample_M	Sample_P	OK	0.981194	1.2515	0.351046	0.86842	0.15165	0.342578	no
XLOC_005742	XLOC_005742	Itga1	chr13:114958080-115101964	Sample_M	Sample_P	OK	14.3997	17.116	0.249303	1.0005	0.08725	0.230905	no
XLOC_005804	XLOC_005804	Plau	chr14:20836661-20843388	Sample_M	Sample_P	OK	27.2275	30.8036	0.178033	0.787083	0.19865	0.411174	no
XLOC_005958	XLOC_005958	Mmp14	chr14:54431603-54441258	Sample_M	Sample_P	OK	60.9083	62.2473	0.0313741	0.12718	0.80985	0.918677	no
XLOC_006720	XLOC_006720	Myc	chr15:61985340-61990361	Sample_M	Sample_P	OK	9.4541	5.19155	-0.864774	-2.61424	5e-05	0.000445894	yes
XLOC_006963	XLOC_006963	Sp1	chr15:102406315-102436404	Sample_M	Sample_P	OK	9.58531	9.25587	-0.0504559	-0.232172	0.70985	0.863828	no
XLOC_007234	XLOC_007234	Pdgfb	chr15:79995875-80014808	Sample_M	Sample_P	OK	12.9312	13.67	0.0801601	0.313555	0.57705	0.780521	no
XLOC_007621	XLOC_007621	Itgb5	chr16:33829664-33949338	Sample_M	Sample_P	OK	28.599	31.6578	0.146595	0.585193	0.27745	0.510279	no
XLOC_008695	XLOC_008695	Ltbp1	chr17:75005528-75392967	Sample_M	Sample_P	OK	6.96951	7.24394	0.0557168	0.222394	0.6882	0.8511	no
XLOC_008790	XLOC_008790	Thbs2	chr17:14665499-14694262	Sample_M	Sample_P	OK	24.9065	26.2875	0.0778516	0.325645	0.5619	0.769045	no
XLOC_009025	XLOC_009025	Tnf	chr17:35199390-35201996	Sample_M	Sample_P	OK	1.34892	0.805763	-0.743381	-1.20071	0.04345	0.136508	no	Yes in qPCR re-analysis
XLOC_009121	XLOC_009121	Vegfa	chr17:46016992-46032377	Sample_M	Sample_P	OK	32.6326	36.8871	0.176806	0.655877	0.1923	0.401968	no
XLOC_009233	XLOC_009233	Tgif1	chr17:70844204-70853532	Sample_M	Sample_P	OK	7.57152	5.88811	-0.362779	-1.04178	0.05205	0.156884	no
XLOC_009563	XLOC_009563	Smad7	chr18:75367364-75395934	Sample_M	Sample_P	OK	3.09699	2.98194	-0.054618	-0.175447	0.74965	0.887627	no
XLOC_009566	XLOC_009566	Smad2	chr18:76241700-76311747	Sample_M	Sample_P	OK	3.58386	3.29063	-0.123152	-0.558087	0.41235	0.645243	no
XLOC_009730	XLOC_009730	Lox	chr18:52517237-52529708	Sample_M	Sample_P	OK	31.9316	23.1715	-0.462635	-2.11117	0.00075	0.00490027	yes
XLOC_009796	XLOC_009796	Smad4	chr18:73639012-73703741	Sample_M	Sample_P	OK	15.7099	15.9252	0.0196381	0.0898042	0.8843	0.95287	no
XLOC_010462	XLOC_010462	Acta2	chr19:34240335-34255373	Sample_M	Sample_P	OK	106.958	81.5735	-0.390874	-1.73144	0.0042	0.0210254	yes
XLOC_010790	XLOC_010790	Eng	chr2:32646594-32694175	Sample_M	Sample_P	OK	16.2797	13.4947	-0.270679	-0.86742	0.1132	0.279652	no
XLOC_010950	XLOC_010950	Itgav	chr2:83724396-83806916	Sample_M	Sample_P	OK	12.4979	12.3242	-0.0201838	-0.0931197	0.8822	0.952138	no
XLOC_011143	XLOC_011143	Thbs1	chr2:118111921-118127133	Sample_M	Sample_P	OK	51.1428	24.9263	-1.03686	-3.80866	5e-05	0.000445894	yes
XLOC_011479	XLOC_011479	Mmp9	chr2:164948250-164955846	Sample_M	Sample_P	OK	1.77199	1.12771	-0.651967	-1.46716	0.0105	0.0445505	yes
XLOC_011495	XLOC_011495	Snai1	chr2:167538226-167542811	Sample_M	Sample_P	OK	2.41356	1.59103	-0.6012	-1.28883	0.0445	0.139121	no
XLOC_011496	XLOC_011496	Cebpb	chr2:167688914-167690418	Sample_M	Sample_P	OK	46.7318	23.0185	-1.02161	-4.30572	5e-05	0.000445894	yes
XLOC_011835	XLOC_011835	Itgb6	chr2:60598291-60722603	Sample_M	Sample_P	OK	13.9765	12.7826	-0.128822	-0.563034	0.3442	0.582511	no
XLOC_012497	XLOC_012497	Bmp7	chr2:172869686-172940293	Sample_M	Sample_P	OK	0.614005	0.503443	-0.286424	-0.392519	0.4871	0.710113	no
XLOC_013571	XLOC_013571	Egf	chr3:129677574-129763882	Sample_M	Sample_P	OK	7.15067	7.35616	0.0408746	0.149383	0.7872	0.9076	no
XLOC_013591	XLOC_013591	Nfkb1	chr3:135584654-135691547	Sample_M	Sample_P	OK	14.7048	14.1369	-0.0568223	-0.22562	0.6791	0.846033	no
XLOC_013793	XLOC_013793	Tgfbr1	chr4:47353304-47414924	Sample_M	Sample_P	OK	16.5863	15.8462	-0.0658556	-0.354909	0.6331	0.818031	no
XLOC_014607	XLOC_014607	Jun	chr4:95049035-95052222	Sample_M	Sample_P	OK	34.6996	25.7591	-0.429839	-1.79707	0.00135	0.0080569	yes
XLOC_015087	XLOC_015087	Hgf	chr5:16553549-16619439	Sample_M	Sample_P	OK	1.80209	1.66128	-0.117379	-0.29332	0.6264	0.813809	no
XLOC_016252	XLOC_016252	Serpine1	chr5:137061505-137072272	Sample_M	Sample_P	OK	15.0295	5.94195	-1.33879	-4.44214	5e-05	0.000445894	yes
XLOC_016284	XLOC_016284	Pdgfa	chr5:138976971-138994953	Sample_M	Sample_P	OK	14.4289	18.3663	0.348102	1.22205	0.0374	0.121679	no
XLOC_016381	XLOC_016381	Col1a2	chr6:4505696-4541543	Sample_M	Sample_P	OK	1136.58	1251.56	0.139024	0.375673	0.53105	0.745991	no
XLOC_016403	XLOC_016403	Cav1	chr6:17306334-17341328	Sample_M	Sample_P	OK	135.662	160.64	0.243814	1.07435	0.0791	0.214909	no
XLOC_017384	XLOC_017384	Timp4	chr6:115134901-115282626	Sample_M	Sample_P	OK	10.5963	8.9527	-0.243171	-0.671075	0.27535	0.507979	no
XLOC_017837	XLOC_017837	Tgfb1	chr7:25687001-25704996	Sample_M	Sample_P	OK	8.46875	7.08041	-0.258316	-0.835505	0.11635	0.285079	no
XLOC_019277	XLOC_019277	Serpinh1	chr7:99345374-99353239	Sample_M	Sample_P	OK	231.021	228.185	-0.0178202	-0.0673412	0.90225	0.961369	no
XLOC_019825	XLOC_019825	Plat	chr8:22757743-22782848	Sample_M	Sample_P	OK	14.9336	12.8094	-0.221353	-0.829416	0.1219	0.294557	no
XLOC_020088	XLOC_020088	Mmp2	chr8:92827327-92853420	Sample_M	Sample_P	OK	95.3406	106.993	0.166358	0.696999	0.23075	0.454694	no
XLOC_020300	XLOC_020300	Itgb1	chr8:128685653-128733579	Sample_M	Sample_P	OK	127.466	118.535	-0.104804	-0.453021	0.45925	0.685578	no
XLOC_020796	XLOC_020796	Agt	chr8:124556586-124569707	Sample_M	Sample_P	OK	8.34676	7.03295	-0.247087	-0.802436	0.1389	0.323028	no
XLOC_020822	XLOC_020822	Mmp13	chr9:7272513-7283333	Sample_M	Sample_P	OK	1.10524	1.05884	-0.0618788	-0.131197	0.8283	0.927057	no
XLOC_020824	XLOC_020824	Mmp3	chr9:7445821-7455974	Sample_M	Sample_P	OK	4.76903	4.07988	-0.225167	-0.667119	0.2791	0.512248	no
XLOC_021495	XLOC_021495	Ccr2	chr9:124102182-124109140	Sample_M	Sample_P	OK	17.313	14.6782	-0.238184	-1.12554	0.09335	0.243012	no
XLOC_021834	XLOC_021834	Smad3	chr9:63646766-63757994	Sample_M	Sample_P	OK	25.8908	19.9927	-0.372963	-1.58467	0.00475	0.0233135	yes
XLOC_021835	XLOC_021835	Smad6	chr9:63953075-64022059	Sample_M	Sample_P	OK	2.06504	2.10115	0.0250096	0.0663298	0.91	0.965103	no
XLOC_022067	XLOC_022067	Tgfbr2	chr9:116087694-116175363	Sample_M	Sample_P	OK	36.3279	37.0902	0.0299574	0.120503	0.8212	0.924069	no
XLOC_022200	XLOC_022200	Timp1	chrX:20848542-20920918	Sample_M	Sample_P	OK	112.245	54.4306	-1.04416	-2.95107	5e-05	0.000445894	yes
XLOC_000357	XLOC_000357	Il10	chr1:131019844-131024970	Sample_B	Sample_M	NOTEST	0.0117258	0.554762	5.56411	0	1	1	no
XLOC_001099	XLOC_001099	Fasl	chr1:161780691-161788495	Sample_B	Sample_M	NOTEST	0	0.207686	inf	0	1	1	no
XLOC_001734	XLOC_001734	Ifng	chr10:118441046-118445892	Sample_B	Sample_M	NOTEST	0.0421461	0.044472	0.0774974	0	1	1	no	Yes in qPCR re-analysis
XLOC_002287	XLOC_002287	Inhbe	chr10:127349401-127351772	Sample_B	Sample_M	NOTEST	0	0.0144714	inf	0	1	1	no
XLOC_003400	XLOC_003400	Il13	chr11:53631322-53634702	Sample_B	Sample_M	NOTEST	0	0	0	0	1	1	no
XLOC_003681	XLOC_003681	Ccl3	chr11:83647842-83649378	Sample_B	Sample_M	OK	0	2.78708	inf	#NAME?	5e-05	0.000445894	yes
XLOC_004802	XLOC_004802	Serpina1a	chr12:103853294-103863619	Sample_B	Sample_M	NOTEST	0	0	0	0	1	1	no
XLOC_008210	XLOC_008210	Plg	chr17:12378608-12419384	Sample_B	Sample_M	NOTEST	0.025116	0.0111684	-1.16919	0	1	1	no
XLOC_012159	XLOC_012159	Grem1	chr2:113748674-113758648	Sample_B	Sample_M	NOTEST	0	0	0	0	1	1	no
XLOC_012259	XLOC_012259	Il1a	chr2:129297369-129309972	Sample_B	Sample_M	NOTEST	0.0208913	0.0470862	1.1724	0	1	1	no
XLOC_012260	XLOC_012260	Il1b	chr2:129364579-129375733	Sample_B	Sample_M	OK	0.0976092	3.07331	4.97663	3.44816	0.1016	0.258332	no
XLOC_020825	XLOC_020825	Mmp1a	chr9:7464140-7476869	Sample_B	Sample_M	NOTEST	0	0	0	0	1	1	no
XLOC_020827	XLOC_020827	Mmp8	chr9:7558428-7568486	Sample_B	Sample_M	NOTEST	0.0336167	0.438744	3.70613	0	1	1	no
XLOC_023060	XLOC_023060	Il13ra2	chrX:147383477-147403832	Sample_B	Sample_M	NOTEST	0.0496553	0	#NAME?	0	1	1	no
XLOC_000357	XLOC_000357	Il10	chr1:131019844-131024970	Sample_B	Sample_P	NOTEST	0.0117258	0.284624	4.6013	0	1	1	no
XLOC_001099	XLOC_001099	Fasl	chr1:161780691-161788495	Sample_B	Sample_P	NOTEST	0	0.187405	inf	0	1	1	no
XLOC_001734	XLOC_001734	Ifng	chr10:118441046-118445892	Sample_B	Sample_P	NOTEST	0.0421461	0.0811349	0.944922	0	1	1	no
XLOC_002287	XLOC_002287	Inhbe	chr10:127349401-127351772	Sample_B	Sample_P	NOTEST	0	0.0148268	inf	0	1	1	no
XLOC_003400	XLOC_003400	Il13	chr11:53631322-53634702	Sample_B	Sample_P	NOTEST	0	0	0	0	1	1	no
XLOC_003681	XLOC_003681	Ccl3	chr11:83647842-83649378	Sample_B	Sample_P	OK	0	1.09685	inf	#NAME?	5e-05	0.000445894	yes
XLOC_004802	XLOC_004802	Serpina1a	chr12:103853294-103863619	Sample_B	Sample_P	NOTEST	0	0	0	0	1	1	no
XLOC_008210	XLOC_008210	Plg	chr17:12378608-12419384	Sample_B	Sample_P	NOTEST	0.025116	0.0115447	-1.12138	0	1	1	no
XLOC_012159	XLOC_012159	Grem1	chr2:113748674-113758648	Sample_B	Sample_P	NOTEST	0	0	0	0	1	1	no
XLOC_012259	XLOC_012259	Il1a	chr2:129297369-129309972	Sample_B	Sample_P	NOTEST	0.0208913	0.0838088	2.0042	0	1	1	no
XLOC_012260	XLOC_012260	Il1b	chr2:129364579-129375733	Sample_B	Sample_P	OK	0.0976092	0.716329	2.87553	1.89761	0.09605	0.247966	no
XLOC_020825	XLOC_020825	Mmp1a	chr9:7464140-7476869	Sample_B	Sample_P	NOTEST	0	0	0	0	1	1	no
XLOC_020827	XLOC_020827	Mmp8	chr9:7558428-7568486	Sample_B	Sample_P	NOTEST	0.0336167	0.242388	2.85007	0	1	1	no
XLOC_023060	XLOC_023060	Il13ra2	chrX:147383477-147403832	Sample_B	Sample_P	NOTEST	0.0496553	0.016589	-1.58172	0	1	1	no
XLOC_000357	XLOC_000357	Il10	chr1:131019844-131024970	Sample_M	Sample_P	NOTEST	0.554762	0.284624	-0.962811	0	1	1	no
XLOC_001099	XLOC_001099	Fasl	chr1:161780691-161788495	Sample_M	Sample_P	NOTEST	0.207686	0.187405	-0.148244	0	1	1	no
XLOC_001734	XLOC_001734	Ifng	chr10:118441046-118445892	Sample_M	Sample_P	NOTEST	0.044472	0.0811349	0.867425	0	1	1	no
XLOC_002287	XLOC_002287	Inhbe	chr10:127349401-127351772	Sample_M	Sample_P	NOTEST	0.0144714	0.0148268	0.0350037	0	1	1	no
XLOC_003400	XLOC_003400	Il13	chr11:53631322-53634702	Sample_M	Sample_P	NOTEST	0	0	0	0	1	1	no
XLOC_003681	XLOC_003681	Ccl3	chr11:83647842-83649378	Sample_M	Sample_P	OK	2.78708	1.09685	-1.34539	-2.13118	0.0048	0.0234966	yes
XLOC_004802	XLOC_004802	Serpina1a	chr12:103853294-103863619	Sample_M	Sample_P	NOTEST	0	0	0	0	1	1	no
XLOC_008210	XLOC_008210	Plg	chr17:12378608-12419384	Sample_M	Sample_P	NOTEST	0.0111684	0.0115447	0.0478159	0	1	1	no
XLOC_012159	XLOC_012159	Grem1	chr2:113748674-113758648	Sample_M	Sample_P	NOTEST	0	0	0	0	1	1	no
XLOC_012259	XLOC_012259	Il1a	chr2:129297369-129309972	Sample_M	Sample_P	NOTEST	0.0470862	0.0838088	0.831797	0	1	1	no
XLOC_012260	XLOC_012260	Il1b	chr2:129364579-129375733	Sample_M	Sample_P	OK	3.07331	0.716329	-2.1011	-2.93016	5e-05	0.000445894	yes
XLOC_020825	XLOC_020825	Mmp1a	chr9:7464140-7476869	Sample_M	Sample_P	NOTEST	0	0	0	0	1	1	no
XLOC_020827	XLOC_020827	Mmp8	chr9:7558428-7568486	Sample_M	Sample_P	NOTEST	0.438744	0.242388	-0.856065	0	1	1	no
XLOC_023060	XLOC_023060	Il13ra2	chrX:147383477-147403832	Sample_M	Sample_P	NOTEST	0	0.016589	inf	0	1	1	no
XLOC_000046	XLOC_000046	Col9a1	chr1:24177609-24252738	Sample_B	Sample_M	OK	0.912776	0.24287	-1.91008	-2.68051	5e-05	0.000445894	yes
XLOC_000223	XLOC_000223	Col4a3	chr1:82586920-82722059	Sample_B	Sample_M	OK	2.31342	0.592427	-1.96532	-5.10798	5e-05	0.000445894	yes
XLOC_000688	XLOC_000688	Col19a1	chr1:24257682-24587437	Sample_B	Sample_M	OK	0.452067	0.618126	0.451365	1.10278	0.0478	0.146945	no
XLOC_000750	XLOC_000750	Col5a2	chr1:45374330-45503282	Sample_B	Sample_M	OK	105.845	179.913	0.765346	2.57913	5e-05	0.000445894	yes
XLOC_000871	XLOC_000871	Col4a4	chr1:82450722-82586849	Sample_B	Sample_M	OK	1.85269	0.467095	-1.98783	-4.72683	5e-05	0.000445894	yes
XLOC_000906	XLOC_000906	Col6a3	chr1:90766859-90843971	Sample_B	Sample_M	OK	117.318	157.155	0.421757	1.33993	0.009	0.0392263	yes
XLOC_001371	XLOC_001371	Col10a1	chr10:34303611-34418528	Sample_B	Sample_M	NOTEST	0.216378	0.242205	0.162679	0	1	1	no
XLOC_001898	XLOC_001898	Arg1	chr10:24915206-24927470	Sample_B	Sample_M	OK	0.203172	6.58029	5.01738	5.03965	5e-05	0.000445894	yes
XLOC_001995	XLOC_001995	Col13a1	chr10:61838497-61979108	Sample_B	Sample_M	OK	2.08017	2.40788	0.211063	0.509743	0.31085	0.547345	no
XLOC_002051	XLOC_002051	Col6a2	chr10:76595755-76623404	Sample_B	Sample_M	OK	201.738	250.052	0.309746	0.991956	0.04055	0.129703	no
XLOC_002052	XLOC_002052	Col6a1	chr10:76708791-76726044	Sample_B	Sample_M	OK	179.286	249.319	0.475729	1.58195	0.0021	0.0117165	yes
XLOC_002054	XLOC_002054	Col18a1	chr10:77052178-77166530	Sample_B	Sample_M	OK	14.5211	23.3753	0.686836	2.44936	5e-05	0.000445894	yes
XLOC_002535	XLOC_002535	Col23a1	chr11:51289919-51583925	Sample_B	Sample_M	OK	1.27688	2.10822	0.723405	1.99665	0.00035	0.00252762	yes
XLOC_002931	XLOC_002931	Col1a1	chr11:94936269-94951856	Sample_B	Sample_M	OK	1120	1066.56	-0.070539	-0.190317	0.7451	0.884934	no
XLOC_006704	XLOC_006704	Col14a1	chr15:55307749-55520803	Sample_B	Sample_M	OK	22.1175	39.4864	0.83617	3.20607	5e-05	0.000445894	yes
XLOC_007121	XLOC_007121	Col22a1	chr15:71798475-72034227	Sample_B	Sample_M	OK	9.98905	10.1134	0.0178423	0.0640946	0.8979	0.959468	no
XLOC_007347	XLOC_007347	Col2a1	chr15:97975601-98004724	Sample_B	Sample_M	OK	3.72904	2.52993	-0.559705	-1.73507	0.00125	0.00755518	yes
XLOC_008041	XLOC_008041	Col8a1	chr16:57624255-57754737	Sample_B	Sample_M	OK	5.76642	24.1301	2.06509	7.82141	5e-05	0.000445894	yes
XLOC_008441	XLOC_008441	Col11a2	chr17:34039436-34066242	Sample_B	Sample_M	OK	20.5476	14.5716	-0.49581	-1.79896	0.0005	0.00344028	yes
XLOC_010555	XLOC_010555	Col17a1	chr19:47646340-47692042	Sample_B	Sample_M	OK	0.582843	0.783345	0.426539	0.763481	0.0974	0.250636	no
XLOC_010729	XLOC_010729	Col5a1	chr2:27886424-28039510	Sample_B	Sample_M	OK	71.5469	80.8084	0.175615	0.61078	0.2343	0.458898	no
XLOC_011569	XLOC_011569	Col9a3	chr2:180598221-180642691	Sample_B	Sample_M	NOTEST	0.156344	0.159259	0.026653	0	1	1	no
XLOC_011575	XLOC_011575	Col20a1	chr2:180986534-181017540	Sample_B	Sample_M	OK	2.44061	1.74476	-0.484215	-1.32588	0.01125	0.0472379	yes
XLOC_012972	XLOC_012972	Col11a1	chr3:114030539-114220326	Sample_B	Sample_M	OK	13.914	13.3702	-0.0575184	-0.220541	0.67305	0.842114	no
XLOC_013019	XLOC_013019	Col25a1	chr3:130180844-130599883	Sample_B	Sample_M	NOTEST	0.175782	0.0776196	-1.17929	0	1	1	no
XLOC_013065	XLOC_013065	Col24a1	chr3:145292471-145552005	Sample_B	Sample_M	OK	2.06131	2.06261	0.000911535	0.00276541	0.9943	0.997404	no
XLOC_013792	XLOC_013792	Col15a1	chr4:47208011-47313165	Sample_B	Sample_M	OK	97.6414	90.4404	-0.110526	-0.390197	0.44455	0.673826	no
XLOC_013840	XLOC_013840	Col27a1	chr4:63215411-63334990	Sample_B	Sample_M	OK	1.3308	2.52406	0.923458	2.72438	5e-05	0.000445894	yes
XLOC_014042	XLOC_014042	Col9a2	chr4:121039565-121055325	Sample_B	Sample_M	NOTEST	0.515318	0.230064	-1.16343	0	1	1	no
XLOC_014078	XLOC_014078	Col8a2	chr4:126286793-126314330	Sample_B	Sample_M	OK	3.12781	3.43577	0.135482	0.432578	0.4257	0.657141	no
XLOC_014106	XLOC_014106	Col16a1	chr4:130047839-130099277	Sample_B	Sample_M	OK	11.7861	19.0737	0.694493	2.47305	5e-05	0.000445894	yes
XLOC_016249	XLOC_016249	Col26a1	chr5:136741763-136883107	Sample_B	Sample_M	OK	3.2249	5.16632	0.67988	1.99508	0.00015	0.00119957	yes
XLOC_017010	XLOC_017010	Col28a1	chr6:7997807-8192617	Sample_B	Sample_M	OK	0.552564	0.583125	0.0776638	0.133027	0.7842	0.905995	no
XLOC_019739	XLOC_019739	Col4a2	chr8:11312828-11449287	Sample_B	Sample_M	OK	263.828	192.166	-0.457243	-1.3375	0.00665	0.0306176	yes
XLOC_020329	XLOC_020329	Col4a1	chr8:11198422-11312826	Sample_B	Sample_M	OK	412.978	304.745	-0.438461	-1.1928	0.0166	0.0647318	no
XLOC_021396	XLOC_021396	Col7a1	chr9:108953744-108984875	Sample_B	Sample_M	OK	0.507853	0.749663	0.561831	0.236709	0.35505	0.592887	no
XLOC_021556	XLOC_021556	Col5a3	chr9:20770049-20815034	Sample_B	Sample_M	OK	61.3461	62.6928	0.0313282	0.109537	0.8268	0.926365	no
XLOC_021899	XLOC_021899	Col12a1	chr9:79598990-79718678	Sample_B	Sample_M	OK	13.1387	18.0826	0.460776	1.77479	0.0009	0.00571701	yes
XLOC_021982	XLOC_021982	Col6a6	chr9:105689416-105828085	Sample_B	Sample_M	OK	11.9383	11.0242	-0.114912	-0.41427	0.4027	0.636909	no
XLOC_021983	XLOC_021983	Col6a5	chr9:105856069-105960643	Sample_B	Sample_M	OK	0.525052	0.748876	0.512267	1.18877	0.01835	0.0699838	no
XLOC_021984	XLOC_021984	Col6a4	chr9:105990317-106096691	Sample_B	Sample_M	NOTEST	0.00617221	0.0401599	2.7019	0	1	1	no
XLOC_022543	XLOC_022543	Col4a5	chrX:141475418-141689235	Sample_B	Sample_M	OK	3.80514	3.00436	-0.340894	-1.14561	0.02675	0.09399	no
XLOC_023047	XLOC_023047	Col4a6	chrX:141165402-141474076	Sample_B	Sample_M	NOTEST	0.220482	0.199081	-0.147306	0	1	1	no
XLOC_000046	XLOC_000046	Col9a1	chr1:24177609-24252738	Sample_B	Sample_P	OK	0.912776	0.320044	-1.51199	-2.41837	5e-05	0.000445894	yes
XLOC_000223	XLOC_000223	Col4a3	chr1:82586920-82722059	Sample_B	Sample_P	OK	2.31342	0.995339	-1.21677	-3.51611	5e-05	0.000445894	yes
XLOC_000688	XLOC_000688	Col19a1	chr1:24257682-24587437	Sample_B	Sample_P	OK	0.452067	0.62635	0.470433	1.14805	0.02455	0.0880097	no
XLOC_000750	XLOC_000750	Col5a2	chr1:45374330-45503282	Sample_B	Sample_P	OK	105.845	200.795	0.923767	3.09472	5e-05	0.000445894	yes
XLOC_000871	XLOC_000871	Col4a4	chr1:82450722-82586849	Sample_B	Sample_P	OK	1.85269	0.780827	-1.24655	-3.31853	5e-05	0.000445894	yes
XLOC_000906	XLOC_000906	Col6a3	chr1:90766859-90843971	Sample_B	Sample_P	OK	117.318	172.015	0.552106	1.70344	0.0003	0.00221214	yes
XLOC_001371	XLOC_001371	Col10a1	chr10:34303611-34418528	Sample_B	Sample_P	NOTEST	0.216378	0.224286	0.0517894	0	1	1	no
XLOC_001898	XLOC_001898	Arg1	chr10:24915206-24927470	Sample_B	Sample_P	OK	0.203172	1.8744	3.20565	3.10308	5e-05	0.000445894	yes
XLOC_001995	XLOC_001995	Col13a1	chr10:61838497-61979108	Sample_B	Sample_P	OK	2.08017	2.77613	0.416376	1.02658	0.02845	0.0984771	no
XLOC_002051	XLOC_002051	Col6a2	chr10:76595755-76623404	Sample_B	Sample_P	OK	201.738	288.873	0.517958	1.62921	0.00035	0.00252762	yes
XLOC_002052	XLOC_002052	Col6a1	chr10:76708791-76726044	Sample_B	Sample_P	OK	179.286	280.083	0.64359	2.1033	5e-05	0.000445894	yes
XLOC_002054	XLOC_002054	Col18a1	chr10:77052178-77166530	Sample_B	Sample_P	OK	14.5211	26.4415	0.864657	3.04728	5e-05	0.000445894	yes
XLOC_002535	XLOC_002535	Col23a1	chr11:51289919-51583925	Sample_B	Sample_P	OK	1.27688	2.14613	0.749116	2.08048	5e-05	0.000445894	yes
XLOC_002931	XLOC_002931	Col1a1	chr11:94936269-94951856	Sample_B	Sample_P	OK	1120	1096.09	-0.0311418	-0.0817839	0.88055	0.951334	no
XLOC_006704	XLOC_006704	Col14a1	chr15:55307749-55520803	Sample_B	Sample_P	OK	22.1175	35.0123	0.662677	2.54476	5e-05	0.000445894	yes
XLOC_007121	XLOC_007121	Col22a1	chr15:71798475-72034227	Sample_B	Sample_P	OK	9.98905	15.4759	0.631606	2.31246	5e-05	0.000445894	yes
XLOC_007347	XLOC_007347	Col2a1	chr15:97975601-98004724	Sample_B	Sample_P	OK	3.72904	3.02491	-0.301912	-0.947491	0.04645	0.143738	no
XLOC_008041	XLOC_008041	Col8a1	chr16:57624255-57754737	Sample_B	Sample_P	OK	5.76642	18.9553	1.71685	6.44342	5e-05	0.000445894	yes
XLOC_008441	XLOC_008441	Col11a2	chr17:34039436-34066242	Sample_B	Sample_P	OK	20.5476	19.2984	-0.0904884	-0.330396	0.46925	0.694639	no
XLOC_010555	XLOC_010555	Col17a1	chr19:47646340-47692042	Sample_B	Sample_P	OK	0.582843	0.469533	-0.311883	-0.525329	0.2344	0.459048	no
XLOC_010729	XLOC_010729	Col5a1	chr2:27886424-28039510	Sample_B	Sample_P	OK	71.5469	95.1598	0.411463	1.3854	0.00355	0.0182581	yes
XLOC_011569	XLOC_011569	Col9a3	chr2:180598221-180642691	Sample_B	Sample_P	NOTEST	0.156344	0.139991	-0.159388	0	1	1	no
XLOC_011575	XLOC_011575	Col20a1	chr2:180986534-181017540	Sample_B	Sample_P	OK	2.44061	2.06374	-0.241982	-0.675346	0.1633	0.360517	no
XLOC_012972	XLOC_012972	Col11a1	chr3:114030539-114220326	Sample_B	Sample_P	OK	13.914	15.6146	0.166358	0.632252	0.19375	0.404087	no
XLOC_013019	XLOC_013019	Col25a1	chr3:130180844-130599883	Sample_B	Sample_P	NOTEST	0.175782	0.125199	-0.489561	0	1	1	no
XLOC_013065	XLOC_013065	Col24a1	chr3:145292471-145552005	Sample_B	Sample_P	OK	2.06131	2.31301	0.166209	0.512443	0.26455	0.495555	no
XLOC_013792	XLOC_013792	Col15a1	chr4:47208011-47313165	Sample_B	Sample_P	OK	97.6414	100.258	0.0381503	0.131256	0.7792	0.90344	no
XLOC_013840	XLOC_013840	Col27a1	chr4:63215411-63334990	Sample_B	Sample_P	OK	1.3308	2.24551	0.754752	2.19445	5e-05	0.000445894	yes
XLOC_014042	XLOC_014042	Col9a2	chr4:121039565-121055325	Sample_B	Sample_P	NOTEST	0.515318	0.413326	-0.318183	0	1	1	no
XLOC_014078	XLOC_014078	Col8a2	chr4:126286793-126314330	Sample_B	Sample_P	OK	3.12781	4.65145	0.572529	1.8667	0.0003	0.00221214	yes
XLOC_014106	XLOC_014106	Col16a1	chr4:130047839-130099277	Sample_B	Sample_P	OK	11.7861	20.3252	0.786178	2.85958	5e-05	0.000445894	yes
XLOC_016249	XLOC_016249	Col26a1	chr5:136741763-136883107	Sample_B	Sample_P	OK	3.2249	3.62905	0.170338	0.480621	0.33085	0.568781	no
XLOC_017010	XLOC_017010	Col28a1	chr6:7997807-8192617	Sample_B	Sample_P	OK	0.552564	1.73812	1.65331	3.04852	5e-05	0.000445894	yes
XLOC_019739	XLOC_019739	Col4a2	chr8:11312828-11449287	Sample_B	Sample_P	OK	263.828	228.052	-0.21023	-0.595844	0.1824	0.388501	no
XLOC_020329	XLOC_020329	Col4a1	chr8:11198422-11312826	Sample_B	Sample_P	OK	412.978	378.519	-0.125699	-0.330858	0.4644	0.690429	no
XLOC_021396	XLOC_021396	Col7a1	chr9:108953744-108984875	Sample_B	Sample_P	OK	0.507853	0.701845	0.46674	0.192365	0.4312	0.662135	no
XLOC_021556	XLOC_021556	Col5a3	chr9:20770049-20815034	Sample_B	Sample_P	OK	61.3461	77.3181	0.333835	1.15705	0.0134	0.0544828	no
XLOC_021899	XLOC_021899	Col12a1	chr9:79598990-79718678	Sample_B	Sample_P	OK	13.1387	16.9939	0.371193	1.43448	0.003	0.0158832	yes
XLOC_021982	XLOC_021982	Col6a6	chr9:105689416-105828085	Sample_B	Sample_P	OK	11.9383	11.4487	-0.0604133	-0.214791	0.63625	0.81984	no
XLOC_021983	XLOC_021983	Col6a5	chr9:105856069-105960643	Sample_B	Sample_P	OK	0.525052	0.836527	0.671952	1.58944	0.0005	0.00344028	yes
XLOC_021984	XLOC_021984	Col6a4	chr9:105990317-106096691	Sample_B	Sample_P	NOTEST	0.00617221	0.0380126	2.62262	0	1	1	no
XLOC_022543	XLOC_022543	Col4a5	chrX:141475418-141689235	Sample_B	Sample_P	OK	3.80514	3.55921	-0.0963932	-0.325994	0.4936	0.715431	no
XLOC_023047	XLOC_023047	Col4a6	chrX:141165402-141474076	Sample_B	Sample_P	NOTEST	0.220482	0.177303	-0.31444	0	1	1	no
XLOC_000046	XLOC_000046	Col9a1	chr1:24177609-24252738	Sample_M	Sample_P	NOTEST	0.24287	0.320044	0.398087	0	1	1	no
XLOC_000223	XLOC_000223	Col4a3	chr1:82586920-82722059	Sample_M	Sample_P	OK	0.592427	0.995339	0.74855	1.79963	0.0004	0.00284277	yes
XLOC_000688	XLOC_000688	Col19a1	chr1:24257682-24587437	Sample_M	Sample_P	OK	0.618126	0.62635	0.0190683	0.0496534	0.9328	0.974165	no
XLOC_000750	XLOC_000750	Col5a2	chr1:45374330-45503282	Sample_M	Sample_P	OK	179.913	200.795	0.15842	0.511604	0.32625	0.56414	no
XLOC_000871	XLOC_000871	Col4a4	chr1:82450722-82586849	Sample_M	Sample_P	OK	0.467095	0.780827	0.741286	1.60457	0.00225	0.0124321	yes
XLOC_000906	XLOC_000906	Col6a3	chr1:90766859-90843971	Sample_M	Sample_P	OK	157.155	172.015	0.130349	0.391129	0.43715	0.667554	no
XLOC_001371	XLOC_001371	Col10a1	chr10:34303611-34418528	Sample_M	Sample_P	NOTEST	0.242205	0.224286	-0.110889	0	1	1	no
XLOC_001898	XLOC_001898	Arg1	chr10:24915206-24927470	Sample_M	Sample_P	OK	6.58029	1.8744	-1.81173	-4.08629	5e-05	0.000445894	yes
XLOC_001995	XLOC_001995	Col13a1	chr10:61838497-61979108	Sample_M	Sample_P	OK	2.40788	2.77613	0.205313	0.508331	0.29545	0.530585	no
XLOC_002051	XLOC_002051	Col6a2	chr10:76595755-76623404	Sample_M	Sample_P	OK	250.052	288.873	0.208211	0.624531	0.18235	0.388458	no
XLOC_002052	XLOC_002052	Col6a1	chr10:76708791-76726044	Sample_M	Sample_P	OK	249.319	280.083	0.167861	0.528883	0.27895	0.512069	no
XLOC_002054	XLOC_002054	Col18a1	chr10:77052178-77166530	Sample_M	Sample_P	OK	23.3753	26.4415	0.177821	0.616818	0.19285	0.402728	no
XLOC_002535	XLOC_002535	Col23a1	chr11:51289919-51583925	Sample_M	Sample_P	OK	2.10822	2.14613	0.0257117	0.075576	0.8797	0.951023	no
XLOC_002931	XLOC_002931	Col1a1	chr11:94936269-94951856	Sample_M	Sample_P	OK	1066.56	1096.09	0.0393972	0.101202	0.85465	0.940149	no
XLOC_006704	XLOC_006704	Col14a1	chr15:55307749-55520803	Sample_M	Sample_P	OK	39.4864	35.0123	-0.173493	-0.66005	0.20335	0.417458	no
XLOC_007121	XLOC_007121	Col22a1	chr15:71798475-72034227	Sample_M	Sample_P	OK	10.1134	15.4759	0.613764	2.17457	5e-05	0.000445894	yes
XLOC_007347	XLOC_007347	Col2a1	chr15:97975601-98004724	Sample_M	Sample_P	OK	2.52993	3.02491	0.257793	0.765338	0.129	0.306457	no
XLOC_008041	XLOC_008041	Col8a1	chr16:57624255-57754737	Sample_M	Sample_P	OK	24.1301	18.9553	-0.348235	-1.40769	0.01015	0.0432923	yes
XLOC_008441	XLOC_008441	Col11a2	chr17:34039436-34066242	Sample_M	Sample_P	OK	14.5716	19.2984	0.405322	1.432	0.0029	0.0154336	yes
XLOC_010555	XLOC_010555	Col17a1	chr19:47646340-47692042	Sample_M	Sample_P	OK	0.783345	0.469533	-0.738423	-1.39719	0.0054	0.0258958	yes
XLOC_010729	XLOC_010729	Col5a1	chr2:27886424-28039510	Sample_M	Sample_P	OK	80.8084	95.1598	0.235848	0.773615	0.1238	0.297834	no
XLOC_011569	XLOC_011569	Col9a3	chr2:180598221-180642691	Sample_M	Sample_P	NOTEST	0.159259	0.139991	-0.186041	0	1	1	no
XLOC_011575	XLOC_011575	Col20a1	chr2:180986534-181017540	Sample_M	Sample_P	OK	1.74476	2.06374	0.242233	0.633638	0.21145	0.428543	no
XLOC_012972	XLOC_012972	Col11a1	chr3:114030539-114220326	Sample_M	Sample_P	OK	13.3702	15.6146	0.223876	0.860116	0.10015	0.255766	no
XLOC_013019	XLOC_013019	Col25a1	chr3:130180844-130599883	Sample_M	Sample_P	NOTEST	0.0776196	0.125199	0.689733	0	1	1	no
XLOC_013065	XLOC_013065	Col24a1	chr3:145292471-145552005	Sample_M	Sample_P	OK	2.06261	2.31301	0.165298	0.505452	0.2995	0.535041	no
XLOC_013792	XLOC_013792	Col15a1	chr4:47208011-47313165	Sample_M	Sample_P	OK	90.4404	100.258	0.148676	0.507073	0.3146	0.551575	no
XLOC_013840	XLOC_013840	Col27a1	chr4:63215411-63334990	Sample_M	Sample_P	OK	2.52406	2.24551	-0.168706	-0.52465	0.2803	0.513626	no
XLOC_014042	XLOC_014042	Col9a2	chr4:121039565-121055325	Sample_M	Sample_P	NOTEST	0.230064	0.413326	0.845244	0	1	1	no
XLOC_014078	XLOC_014078	Col8a2	chr4:126286793-126314330	Sample_M	Sample_P	OK	3.43577	4.65145	0.437047	1.44577	0.00665	0.0306176	yes
XLOC_014106	XLOC_014106	Col16a1	chr4:130047839-130099277	Sample_M	Sample_P	OK	19.0737	20.3252	0.0916841	0.320313	0.49355	0.715385	no
XLOC_016249	XLOC_016249	Col26a1	chr5:136741763-136883107	Sample_M	Sample_P	OK	5.16632	3.62905	-0.509543	-1.49398	0.0043	0.0214735	yes
XLOC_017010	XLOC_017010	Col28a1	chr6:7997807-8192617	Sample_M	Sample_P	OK	0.583125	1.73812	1.57565	2.92432	5e-05	0.000445894	yes
XLOC_019739	XLOC_019739	Col4a2	chr8:11312828-11449287	Sample_M	Sample_P	OK	192.166	228.052	0.247013	0.713044	0.1336	0.314141	no
XLOC_020329	XLOC_020329	Col4a1	chr8:11198422-11312826	Sample_M	Sample_P	OK	304.745	378.519	0.312762	0.835966	0.0833	0.223017	no
XLOC_021396	XLOC_021396	Col7a1	chr9:108953744-108984875	Sample_M	Sample_P	OK	0.749663	0.701845	-0.095091	-0.0485249	0.85465	0.940149	no
XLOC_021556	XLOC_021556	Col5a3	chr9:20770049-20815034	Sample_M	Sample_P	OK	62.6928	77.3181	0.302507	1.02008	0.03395	0.112921	no
XLOC_021899	XLOC_021899	Col12a1	chr9:79598990-79718678	Sample_M	Sample_P	OK	18.0826	16.9939	-0.0895836	-0.347156	0.5108	0.729564	no
XLOC_021982	XLOC_021982	Col6a6	chr9:105689416-105828085	Sample_M	Sample_P	OK	11.0242	11.4487	0.0544988	0.193361	0.6927	0.854085	no
XLOC_021983	XLOC_021983	Col6a5	chr9:105856069-105960643	Sample_M	Sample_P	OK	0.748876	0.836527	0.159685	0.398077	0.41605	0.648475	no
XLOC_021984	XLOC_021984	Col6a4	chr9:105990317-106096691	Sample_M	Sample_P	NOTEST	0.0401599	0.0380126	-0.0792799	0	1	1	no
XLOC_022543	XLOC_022543	Col4a5	chrX:141475418-141689235	Sample_M	Sample_P	OK	3.00436	3.55921	0.244501	0.812599	0.11015	0.273962	no
XLOC_023047	XLOC_023047	Col4a6	chrX:141165402-141474076	Sample_M	Sample_P	NOTEST	0.199081	0.177303	-0.167134	0	1	1	no
